# Supplementary material for: Social signaling via bioluminescent blinks determines nearest neighbor distance in schools of flashlight fish Anomalops katoptron
Source: Sci Rep. 2021 Mar 19;11:6431. doi: 10.1038/s41598-021-85770-w (PMC7979757; doi:10.1038/s41598-021-85770-w)
Supplement: Supplementary file 2 — Supplementary Information 2. [file 41598_2021_85770_MOESM2_ESM.xlsx]

## Sheet: Fig 1C
Relative Positioning of isolated A. katoptron (n=5) in areas of interest during four different stimuli (DC, dark control; 0.5, 1, 2 Hz blinking LED with equal distributed LED on- and off times within artificial light organs).
	DC		0.5 Hz		1 Hz		2 Hz
	Center	Exit Area	Center	Exit Area	Center	Exit Area	Center	Exit Area
%	47.2622	52.7378	84.0149	15.9851	100	0	95.0147	4.9853
	99.1803	0.8197	98.524	1.476	100	0	95.5903	4.4097
	84.2566	15.7434	100	0	100	0	94.1019	5.8981
	91.4384	8.5616	100	0	77.0588	22.9412	84.2105	15.7895
	100	0	100	0	86.0585	13.9415	96.4451	3.5549
	97.0149	2.9851	97.561	2.439	68.2569	31.7431	95.3692	4.6308
	9.8039	90.1961	88.0488	11.9512	83.1091	16.8909	84.4391	15.5609
	15.2727	84.7273	95.814	4.186	87.9285	12.0715	92.0879	7.9121
	37.3798	62.6202	100	0	88.2845	11.7155	90.4959	9.5041
	30.4425	69.5575	12.628	87.372	61.4583	38.5417	52.7869	47.2131
	7.0175	92.9825	100	0	96.4467	3.5533	81.1111	18.8889
	73.0159	26.9841	100	0	8.8235	91.1765	72.5042	27.4958
	4.4041	95.5959	34.5833	65.4167	70.2517	29.7483	100	0
	4.9896	95.0104	81.2963	18.7037	70.1493	29.8507	100	0
	53.9535	46.0465	62.8788	37.1212	90.2613	9.7387	96.7626	3.2374
	16.2465	83.7535	62.6632	37.3368	100	0	69.8864	30.1136
	30.6494	69.3506	75.8	24.2	86.9478	13.0522	75.5208	24.4792
	18.5393	81.4607	87.0841	12.9159	95.5679	4.4321	88.6288	11.3712
	30.5556	69.4444	100	0	94.6203	5.3797	85.9857	14.0143
	46.7213	53.2787	46.5409	53.4591	96.7742	3.2258	93.0029	6.9971
	15.6171	84.3829	68.9394	31.0606	100	0	63.2089	36.7911
	12.2711	87.7289	88.7978	11.2022	100	0	96.6507	3.3493
	35.5556	64.4444	100	0	95.7839	4.2161	96.8951	3.1049
	12.8852	87.1148	92.1569	7.8431	100	0	100	0
	37.0678	62.9322	24.5	75.5	52.3478	47.6522	74.1641	25.8359
	7.2755	92.7245	80.2734	19.7266	91.4179	8.5821	52.4324	47.5676
	9.887	90.113	23.0056	76.9944	0	100	63.5108	36.4892
	15.051	84.949	40.8708	59.1292	31.1321	68.8679	10.1556	89.8444
	3.9936	96.0064	29.2969	70.7031	24.2038	75.7962	42.3895	57.6105
	19.8068	80.1932	54.9637	45.0363	18.8366	81.1634	48.9603	51.0397

## Sheet: Fig 1D
Swimming speed (m/s) of isolated A. katoptron (n=5) during four different stimuli (DC; 0.5, 1, 2 Hz blinking LED with equal distributed LED on- and off- times).
	DC	0.5 Hz	1 Hz	2 Hz
m/s	0.2368	0.2166	0.0737	0.16
	0.3038	0.2322	0.0396	0.089
	0.2736	0.2143	0.1013	0.0938
	0.2505	0.2142	0.1225	0.1154
	0.3505	0.2272	0.1943	0.0815
	0.3351	0.2909	0.1896	0.1081
	0.1974	0.1487	0.1377	0.1558
	0.1785	0.1269	0.1271	0.1158
	0.1199	0.0862	0.1393	0.1222
	0.1139	0.069	0.1364	0.1095
	0.2027	0.1306	0.1244	0.0965
	0.1881	0.1095	0.1332	0.1004
	0.2155	0.1669	0.1323	0.0899
	0.2149	0.1689	0.0896	0.0959
	0.201	0.0984	0.0884	0.1186
	0.2201	0.1346	0.0522	0.0797
	0.2112	0.1155	0.0837	0.1084
	0.2696	0.153	0.0875	0.0896
	0.1497	0.0643	0.1064	0.1176
	0.134	0.1419	0.089	0.1324
	0.1601	0.1039	0.0608	0.1462
	0.1665	0.1044	0.0528	0.1025
	0.1455	0.0744	0.1129	0.0669
	0.1246	0.109	0.0575	0.0558
	0.1892	0.095	0.1935	0.1679
	0.1862	0.1649	0.1181	0.2047
	0.145	0.1591	0.1091	0.1579
	0.1932	0.174	0.1923	0.1431
	0.1207	0.1695	0.1984	0.1912
	0.143	0.1813	0.1521	0.1734
	0.2513	0.1434	0.1181	0.1104
	0.1615	0.1127	0.1301	0.0802
		0.1323	0.0591	0.1359

## Sheet: Fig 1E
Blink frequencies of A. katoptron (n=5) induced by four stimuli (DC; 0.5, 1, 2 Hz blinking LED with equal distributed LED on- and off- times). Additionally, blink frequencies of a group consisting of five individuals (GC) were analyzed. Individuals were tested separately before group experiments.
	DC	0.5 Hz	1 Hz	2 Hz	GC
blink/min	109	110	61	90	69.88
	108	106	45	98	75
	115	111	54	89	71
	122	117	74	70	71
	113	101	43	63	81
	134	107	31	50	85
	118	104	36	45	79
	132	111	43	52	79
	132	108	40	40	90
	122	109	43	44	81
	120	99	78	69	85
	111	110	70	63	108
	115	98	67	74	98
	115	110	67	59	89
	106	100	75	78	102
	111	103	89	70	99
	112	101	97	81	82
	108	111	92	77	78
	110	105	97	73	49
	104	102	101	73	55
	143	109	107	73	71
	142	116	120	64	118
	145	104	120	68	123
	144	102	106	67	111
	144	106	113	76	114
	135	136	112	98	119
	131	120	114	84	88
	118	123	115	87	89
	124	133	113	81	82
	136	143	105	89	64
	99	91	108	109	82
	98	67	108	106	76
	94	73	92	103	75
	87	80	92	120	69
	93	82	108	117	60
	86	70	106	110	74
	72	79	88	115	86
	79	66	84	107	96
	72	70	98	99	88
	86	85	98	107	87
	79	72	103	104	71
	70	60	106	99	54
	76	60	103	98	47
	75	63	95	101	34
	88	54	107	94	56
	68	46	118	103	40
	61	59	103	87	97
	65	48	98	89	107
	63	55	91	80	107
	64	55	109	88	105
	117	82	90	99	86
	114	72	90	98	69
	117	91	95	99	66
	99	87	95	93	73
	100	112	73	95	65
	123	76	81	101	50
	95	63	94	91	92
	112	70	99	96	79
	105	62	77	99	78
	120	79	90	93	74
	108	73	65	53	72
	104	95	63	64	56
	86	91	66	68	54
	86	92	50	62	52
	88	66	53	65	46
	88	88	42	59	46
	98	93	65	61	65
	79	75	44	67	43
	90	85	73	64	31
	90	86	75	56	45
	100	54	50	54	36
	77	44	74	64	103
	64	44	70	66	88
	131	38	45	58	88
	102	23	35	81	98
	105	64	23	52	92
	82	62	45	60	60
	89	51	33	47	71
	101	59	39	58	57
	104	81	47	63	53
	86	55	26	67	46
	75	45	67	72	75
	81	76	52	74	69
	56	94	37	64	72
	97	84	23	58	61
	87	66	30	62	67
	87	58	35	67	26
	77	37	38	61	28
	42	64	28	64	33
	87	71	40	65	35
	81	28	54	82	13
	92	32	33	91	34
	106	61	23	86	22
	99	50	21	85	34
	86	66	16	93	46
	75	61	42	75	22
	88	45	13	93	77
	90	43	13	89	72
	83	47	35	95	77
	84	21	17	88	71
	76	54	14	89	76
	86	78	20	85	65
	68	74	9	92	60
	68	54	16	74	76
	73	96	42	91	81
	82	38	18	64	91
	83	45	16	75	55
	77	57	29	39	57
	75	46	16	62	63
	66	39	38	36	47
	77	37	55	40	47
	68	37	54	45	64
	69	45	64	60	47
	84	62	59	46	43
	84	75	64	32	39
	66	48	14	28	75
	83	70	12	13	59
	98	80	31	29	73
	91	52	21	30	70
	85	52	37	43	58
	110	109	109	95	76
	105	105	113	110	86
	122	123	96	112	94
	111	117	69	102	86
	117	114	58	112	78
	133	76	55	120	93
	107	82	66	106	62
	120	75	41	99	83
	117	100	80	121	83
	112	93	83	117	71
	138	115	99	79	62
	130	114	112	101	49
	128	121	82	99	51
	119	121	121	102	53
	112	113	117	83	63
	128	89	117	109	76
	96	88	101	89	47
	115	92	99	89	46
	124	102	108	75	40
	111	90	90	113	71
	118	126	116	122	44
	132	129	119	103	66
	133	110	98	131	61
	122	120	111	114	55
	127	121	122	124	77
	120	116	92	110	79
	127	120	103	117	90
	116	104	107	111	100
	138	108	102	107	87
	125	101	95	123	83

## Sheet: Fig 1F
Mean light organ exposure and occlusion time during four different stimuli and a group
control (DC, dark control; 0.5, 1, 2 Hz blinking LED within artificial light organs with equal distributed
LED on- and off- times; GC, group control (n=5)).
	Light Organ Exposure (s)						Light Organ Occlusion
	DC	0.5 Hz	1 Hz	2 Hz	GC		DC	0.5 Hz	1 Hz	2 Hz	GC
s	0.4349	0.3931	0.2525	0.4009	0.4019	s	0.1321	0.1647	0.7672	0.2658	0.382
	0.4209	0.3981	0.2107	0.3473	0.3486		0.1369	0.1645	1.1084	0.2665	0.3754
	0.3958	0.3672	0.2822	0.316	0.3166		0.1277	0.1719	0.8059	0.3587	0.289
	0.378	0.3768	0.2981	0.388	0.3228		0.1102	0.1333	0.5134	0.4714	0.57
	0.4262	0.4202	0.2484	0.3492	0.2859		0.1087	0.1774	1.1535	0.5924	0.2268
	0.3155	0.3516	0.2168	0.2576	0.339		0.1361	0.204	1.7239	0.9448	0.4006
	0.3708	0.359	0.2433	0.296	0.3064		0.1383	0.161	1.4211	1.0427	0.5438
	0.3142	0.3846	0.2586	0.2862	0.2953		0.1412	0.1919	1.1414	0.8731	0.4066
	0.3242	0.3558	0.2707	0.276	0.3134		0.1285	0.2312	1.1786	1.218	0.9818
	0.3623	0.3728	0.2214	0.2973	0.307		0.1328	0.1958	1.1572	1.0291	0.2914
	0.3553	0.4489	0.261	0.2928	0.4089		0.1483	0.1693	0.5267	0.5838	0.5201
	0.3906	0.3935	0.284	0.2997	0.3005		0.1542	0.1582	0.5623	0.6489	0.4821
	0.3805	0.4224	0.2734	0.2941	0.2813		0.1367	0.1796	0.6161	0.5211	0.9016
	0.3798	0.3611	0.2961	0.2922	0.2813		0.1454	0.1825	0.603	0.7234	1.0853
	0.3925	0.3964	0.2997	0.3067	0.2852		0.1755	0.2068	0.5013	0.4626	0.355
	0.3787	0.4	0.2885	0.268	0.3909		0.1661	0.1903	0.4054	0.5897	0.6571
	0.3704	0.3903	0.287	0.2435	0.296		0.1675	0.2074	0.3192	0.5042	0.5776
	0.387	0.3384	0.2991	0.2779	0.2688		0.1756	0.1978	0.3474	0.5132	1.9444
	0.377	0.3684	0.3109	0.2948	0.3435		0.1593	0.2072	0.3085	0.5096	1.5615
	0.395	0.3893	0.3339	0.2647	0.2592		0.1862	0.2015	0.2646	0.5677	0.543
	0.2764	0.3068	0.3424	0.2679	0.4154		0.1474	0.1385	0.2202	0.5573	0.3873
	0.2864	0.3623	0.3307	0.2825	0.4125		0.1382	0.139	0.1723	0.6613	0.7065
	0.2828	0.3402	0.347	0.2771	0.3477		0.1273	0.1467	0.149	0.6041	0.7671
	0.2859	0.3275	0.417	0.3188	0.3488		0.1292	0.1245	0.1498	0.5771	0.5443
	0.2926	0.3004	0.3777	0.2979	0.3504		0.1284	0.1211	0.1565	0.4879	0.3352
	0.2936	0.3798	0.4	0.2445	0.4178		0.155	0.2954	0.1357	0.3727	0.4137
	0.3218	0.4161	0.4007	0.249	0.393		0.1381	0.4878	0.1268	0.4619	0.6343
	0.36	0.3551	0.43	0.2947	0.3389		0.1519	0.446	0.0975	0.3986	0.8723
	0.3194	0.386	0.4371	0.2489	0.409		0.1603	0.378	0.0961	0.4894	0.4815
	0.2965	0.3566	0.459	0.2647	0.3296		0.1479	0.3776	0.1105	0.4171	0.309
	0.3863	0.3606	0.3381	0.393			0.2234	0.5033	0.22	0.1611
	0.381	0.4327	0.3637	0.3952			0.2323	0.5593	0.1933	0.1655
	0.3643	0.4213	0.3487	0.3538			0.2706	0.5687	0.2987	0.2315
	0.3903	0.3673	0.3039	0.342			0.3007	0.5733	0.3513	0.156
	0.3746	0.3726	0.3278	0.3513			0.2766	0.737	0.2263	0.1683
	0.3335	0.3226	0.3075	0.3371			0.3781	1.033	0.2634	0.2138
	0.3644	0.3146	0.3395	0.3018			0.4617	0.6807	0.3391	0.2069
	0.3413	0.385	0.3073	0.2902			0.4238	0.8567	0.4099	0.2684
	0.4283	0.312	0.3686	0.3398			0.3994	0.8247	0.2469	0.2772
	0.3386	0.392	0.3486	0.3256			0.3656	0.6102	0.2661	0.2321
	0.3767	0.401	0.3111	0.35			0.3929	0.3424	0.2742	0.2323
	0.4263	0.3606	0.3262	0.3358			0.436	0.4706	0.2353	0.2659
	0.3479	0.3213	0.294	0.3152			0.4405	0.3349	0.2905	0.3022
	0.3532	0.3517	0.3347	0.2812			0.4474	0.3361	0.2968	0.3107
	0.3214	0.3629	0.3129	0.3174			0.3586	0.1796	0.2505	0.3209
	0.3235	0.3416	0.2864	0.2847			0.5982	0.4568	0.222	0.299
	0.2754	0.3111	0.3713	0.274			0.7593	0.6546	0.2144	0.4189
	0.3052	0.3354	0.3543	0.2521			0.5483	0.5034	0.2592	0.4193
	0.3352	0.3219	0.4044	0.2725			0.6171	0.6987	0.2461	0.48
	0.2869	0.309	0.324	0.2877			0.6613	0.5238	0.2246	0.3818
	0.3508	0.3103	0.368	0.2788			0.173	0.3175	0.2991	0.3305
	0.3805	0.3209	0.3716	0.2901			0.1405	0.3383	0.2947	0.322
	0.374	0.303	0.4522	0.3051			0.1402	0.347	0.1815	0.2978
	0.3341	0.3158	0.3646	0.2895			0.2711	0.6	0.2787	0.3639
	0.3528	0.285	0.3184	0.3548			0.2588	0.4045	0.4899	0.2783
	0.3233	0.3247	0.4523	0.3184			0.1688	0.3204	0.2948	0.2764
	0.3373	0.3717	0.3353	0.2769			0.2973	0.4336	0.3081	0.3851
	0.3307	0.3529	0.3939	0.3288			0.2014	0.3468	0.2113	0.3008
	0.336	0.3412	0.3517	0.2758			0.2423	0.3374	0.4197	0.325
	0.3077	0.3595	0.3316	0.2817			0.191	0.3686	0.3373	0.3682
	0.3493	0.3207	0.5969	0.4928			0.2178	0.8504	0.3305	0.6528
	0.3335	0.3609	0.4369	0.4244			0.2358	0.99	0.5095	0.5375
	0.3186	0.3355	0.4117	0.4824			0.3916	1.0218	0.5569	0.3797
	0.2916	0.2842	0.4008	0.3432			0.3977	1.2642	0.7688	0.6116
	0.2865	0.3426	0.3248	0.4484			0.4033	2.2557	0.7552	0.491
	0.3718	0.2869	0.4219	0.3851			0.32	0.6975	1.04	0.6359
	0.3257	0.2519	0.2997	0.3471			0.2845	0.7588	0.6086	0.6522
	0.4127	0.2361	0.2971	0.2872			0.3478	0.8933	1.0895	0.6018
	0.2591	0.2461	0.3545	0.3457			0.4053	0.7708	0.4888	0.5821
	0.2636	0.2968	0.3458	0.2786			0.4036	0.4464	0.4427	0.805
	0.32	0.2967	0.5584	0.7689			0.2442	0.8676	0.656	0.343
	0.3238	0.3378	0.3557	0.5781			0.2526	0.9253	0.4492	0.3613
	0.3376	0.2821	0.3274	0.5219			0.3937	0.5089	0.5309	0.3956
	0.3164	0.2668	0.424	0.5331			0.3631	0.3719	0.9111	0.5062
	0.3121	0.2913	0.3223	0.4178			0.2871	0.4038	1.3977	0.3299
	0.2915	0.2733	0.2618	0.34			0.2808	0.6491	1.5047	0.8162
	0.2921	0.2752	0.3164	0.2753			0.4158	0.7628	1.5261	0.7653
	0.3013	0.3244	0.2533	0.3404			0.5067	1.3367	1.2667	1.0289
	0.3002	0.2756	0.2533	0.2876			0.4351	0.6519	1.2667	0.6517
	0.2929	0.2772	0.2462	0.2759			0.7807	0.5437	2.0846	0.691
	0.3118	0.2843	0.2811	0.2842			0.2965	2.1229	1.7157	0.6155
	0.314	0.2619	0.3	0.2678			0.3913	1.5806	0.58	0.5644
	0.3347	0.337	0.2256	0.3178			0.3545	0.6197	1.5856	0.5011
	0.3236	0.3192	0.2383	0.3013			0.4831	0.892	2.1252	0.6388
	0.2352	0.3915	0.196	0.2545			1.14	0.4648	1.876	0.7862
	0.2837	0.3554	0.2903	0.2374			0.3885	0.6485	1.6194	0.7684
	0.4306	0.3778	0.256	0.2316			0.3165	0.944	1.4217	0.6376
	0.4435	0.3209	0.3357	0.2245			0.2052	1.0418	1.54	0.7779
	0.374	0.3328	0.247	0.2165			0.2004	0.9566	1.171	0.7232
	0.4659	0.3543	0.3941	0.2444			0.141	2.4381	0.723	0.706
	0.3912	0.3119	0.2894	0.5254			0.2991	0.8281	1.5906	0.2112
	0.4843	0.3744	0.2696	0.4927			0.3307	0.4046	2.6122	0.1653
	0.3532	0.3335	0.2783	0.5353			0.3245	0.4757	2.4557	0.1665
	0.4959	0.4889	0.335	0.5563			0.1695	0.6546	3.45	0.1651
	0.426	0.4208	0.3019	0.5204			0.2918	0.2029	1.2	0.1409
	0.3484	0.2874	0.2831	0.5701			0.3509	1.3358	4.2831	0.2325
	0.506	0.3369	0.3015	0.4731			0.1912	0.9778	4.3138	0.1738
	0.5184	0.5046	0.2914	0.4773			0.2884	0.567	1.4126	0.1933
	0.4582	0.367	0.2447	0.4505			0.4476	0.9165	3.2024	0.1865
	0.4735	0.3651	0.2133	0.4975			0.3776	1.1303	4.2453	0.1888
	0.4247	0.2919	0.2533	0.4683			0.3923	1.3427	3.619	0.2126
	0.3829	0.3654	0.3156	0.5064			0.3585	1.2714	5.68	0.2005
	0.3727	0.3618	0.325	0.4604			0.358	0.9662	3.3	0.1896
	0.4608	0.3529	0.3352	0.687			0.333	0.6465	1.0343	0.1238
	0.2987	0.3925	0.2463	0.5147			0.5169	0.3531	3.48	0.1516
	0.3418	0.2958	0.2589	0.3763			0.5576	0.9825	4.3032	0.5656
	0.394	0.3891	0.3103	0.3872			0.4121	0.4794	1.8786	0.5083
	0.4531	0.487	0.2775	0.335			0.4167	0.259	3.5575	1.205
	0.4042	0.3477	0.3621	0.3632			0.4263	0.7838	1.1116	0.8781
	0.3905	0.2877	0.2669	0.4189			0.3324	0.87	0.8684	0.7556
	0.3114	0.3637	0.44	0.359			0.3852	0.1945	0.7244	1.155
	0.5152	0.3531	0.3431	0.3093			0.4036	0.2168	0.5388	1.1582
	0.3345	0.3428	0.3478	0.3973			0.4087	0.1463	0.6678	0.5033
	0.3649	0.3155	0.3506	0.3357			0.2416	0.1945	0.5981	0.9652
	0.3877	0.3048	0.2343	0.3013			0.2642	0.2203	4.62	1.59
	0.3958	0.2368	0.2667	0.3771			0.3082	0.5574	4.63	1.9129
	0.2793	0.2722	0.3173	0.2615			0.284	0.4585	1.4333	4.0954
	0.256	0.3525	0.299	0.3434			0.301	0.4507	3.1352	1.7034
	0.263	0.2572	0.387	0.2786			0.2308	0.35	0.8962	1.7766
	0.2631	0.3191	0.2444	0.3256			0.276	0.311	0.3068	0.9247
	0.2879	0.3705	0.2315	0.2825			0.2236	0.1593	0.3005	0.3516
	0.2725	0.3032	0.2488	0.2604			0.1868	0.2239	0.3763	0.2851
	0.3679	0.2677	0.2957	0.2527			0.2112	0.232	0.571	0.28
	0.2517	0.2577	0.2331	0.2561			0.2287	0.2367	0.8062	0.3353
	0.2708	0.3363	0.2487	0.2446			0.2403	0.1862	0.8916	0.2939
	0.2279	0.3146	0.2091	0.2237			0.305	0.3712	0.663	0.278
	0.2899	0.2418	0.1951	0.2257			0.1513	0.449	1.278	0.3498
	0.3006	0.2865	0.2055	0.2112			0.1569	0.3678	0.537	0.3968
	0.3194	0.3757	0.1884	0.2177			0.148	0.2114	0.5407	0.2797
	0.2793	0.3267	0.5091	0.2345			0.2239	0.34	0.097	0.2865
	0.3164	0.2975	0.4414	0.239			0.2193	0.1822	0.0971	0.5241
	0.3038	0.3032	0.6098	0.2455			0.1678	0.1651	0.121	0.3465
	0.3263	0.2898	0.3858	0.2368			0.2992	0.2498	0.1111	0.3659
	0.313	0.3473	0.3518	0.2792			0.2097	0.1533	0.159	0.3125
	0.279	0.2797	0.2048	0.2328			0.2081	0.2139	0.3909	0.4882
	0.2786	0.2886	0.215	0.3607			0.2577	0.2403	0.3826	0.2106
	0.2976	0.267	0.2499	0.3582			0.2169	0.232	0.3477	0.2939
	0.2688	0.3004	0.2396	0.5182			0.1824	0.2719	0.317	0.2184
	0.2683	0.3381	0.2022	0.5477			0.185	0.2167	0.4671	0.1765
	0.3118	0.2768	0.2872	0.349			0.1921	0.3184	0.2359	0.1876
	0.268		0.2968	0.2682			0.1921		0.2037	0.2266
	0.298		0.3714	0.2715			0.2067		0.2408	0.3069
	0.2822		0.333	0.2653			0.1893		0.2079	0.1957
	0.319		0.3154	0.334			0.1979		0.1784	0.1965
	0.2768		0.2948	0.2816			0.1597		0.3578	0.2026
	0.2864		0.2551	0.2338			0.1901		0.3332	0.3124
			0.2553	0.2578					0.2994	0.2554
			0.2714	0.2987					0.3216	0.2411
			0.3027	0.295					0.3263	0.274
				0.2865						0.202

## Sheet: Fig 2B
Distance between isolated specimen (n=10) and the center placed fish dummy equipped with artificial light organs.
	2 Hz	1.25 Hz	DC
cm	17.9618	40.1915	53.7901
	33.4198	51.829	52.3187
	24.3223	19.6431	52.9569
	32.1053	51.7081	52.4184
	37.3633	37.2742	46.8106
	27.918	45.4728	50.1583
	35.97	40.7549	37.8823
	30.5556	44.944	48.5374
	35.5058	41.5541	49.379
	36.057	48.6561	44.7808
	40.9478	41.6856	48.8363
	35.3743	36.7099	49.3515
	17.7614	27.6724	36.3898
	23.7504	24.4203	44.8147
	16.589	37.9098	44.0515
	20.5788	26.3474	39.4956
	17.314	29.1966	42.0714
	23.2076	34.0239	44.5221
	20.8016	27.7837	33.4836
	23.4598	24.6398	38.9897
	23.8283	31.475	34.5401
	24.0733	28.8296	37.3922
	26.9317	28.2566	35.6626
	23.3171	29.6049	37.8821
	34.8617	36.7148	25.3236
	36.0332	24.2394	33.8244
	41.5265	47.1923	29.9585
	37.865	39.1771	46.2338
	37.8075	43.3412	47.5991
	22.6658	34.5313	38.1534
	22.8779	26.5023	48.1073
	35.3821	28.12	40.7148
	28.0206	28.1797	44.9625
	25.5675	28.825	43.6431
	27.1631	35.5125	46.6531
	29.6251	33.2097	41.7801
	27.9234	32.392	48.4786
	26.3344	38.0849	43.0287
	31.2163	26.0979	46.5095
	26.8581	29.5632	36.1711
	31.5212	40.7502	44.5823
	25.457	38.5181	54.8588
	39.99	46.9382	54.4942
	33.8594	53.7494	55.8644
	40.5358	48.1846	53.1196
	44.7216	34.2882	51.8599
	50.7659	53.65	53.3472
	20.732	26.2393	36.9402
	24.7012	27.6582	36.0274
	25.583	20.3828	38.2396
	20.6701	30.9069	36.118
	19.7883	18.1353	42.1447
	18.3143	28.5422	37.7623
	26.0095	26.3078	44.2442
	29.7908	42.7016	43.1458
	25.9211	26.9841	48.9139
	41.7668	43.6851	45.8199
	26.5951	47.2189	48.0056
	24.4492	46.4918	35.1456
	16.8187	15.9267	49.2652
	17.1955	21.9477	54.9762
	23.5109	14.0668	52.2846
	19.0933	43.4025	57.1504
	56.5773	50.7838	56.6933
	38.0594	54.0842	57.0189
	21.0467	20.0143	34.9664
	16.8343	21.2564	32.4465
	23.502	20.1324	35.2251
	19.2538	25.6539	32.0384
	17.8489	18.199	35.9967
	20.0499	26.0196	37.4261
	11.7588	8.6725	48.6943
	8.8018	11.518	42.0801
	11.7253	12.1647	49.2496
	10.2246	11.5536	42.3299
	10.7419	11.5648	47.1021
	12.0621	13.6365	45.579
	12.8218	15.6419	22.4515
	15.6934	15.4403	27.6819
	16.0182	21.999	36.8704
	17.8864	18.1283	42.5197
	16.9725	16.9277	26.7658
	16.5334	15.6486	24.2816
	15.9188	23.6183	38.754
	19.7865	32.0468	40.6913
	24.876	26.6423	48.3503
	21.951	31.3875	39.294
	21.7328	23.6565	51.003
	18.6075	26.9708	47.6753
	19.0193	19.1228	50.9513
	15.6893	18.8348	47.1623
	21.987	22.2368	46.791
	19.2623	20.0835	43.5195
	17.3903	20.5043	49.2059
	18.729	19.1138	44.2305
	10.5339	12.3809	46.5512
	9.3617	28.0364	38.648
	18.4948	21.5096	28.8045
	12.9049	25.4945	49.5149
	19.7069	22.7195	39.9667
	14.0992	18.1729	46.6333
	10.9646	13.6641	23.0347
	11.2265	10.9424	38.2439
	10.5805	9.0754	41.1144
	11.3975	11.786	39.7602
	12.6385	12.7139	34.3279
	8.9621	11.9547	38.3971
	18.8601	18.0447	29.1698
	18.1795	22.8779	24.8691
	19.837	17.5717	28.898
	20.6237	17.6181	38.2264
	23.8525	16.2391	33.1876
	20.332	24.1575	38.4761

## Sheet: Fig 3B
Mean swimming speed of isolated A. katoptron (n=9) during control (DC, dark control), 200 ms off
(2 Hz) and 500 ms off (1.25 Hz) times.
	2 Hz	1.25 Hz	DC
m/s	0.2449	0.2058	0.2016
	0.2273	0.2134	0.2104
	0.1977	0.1922	0.1838
	0.179	0.1921	0.2001
	0.2146	0.1585	0.1624
	0.2841	0.2501	0.2421
	0.2269	0.2386	0.206
	0.189	0.2045	0.1642
	0.1913	0.1562	0.1602
	0.211	0.2475	0.2175
	0.2398	0.1846	0.1794
	0.1522	0.1265	0.1502
	0.1658	0.225	0.1462
	0.2073	0.1728	0.1585
	0.1722	0.1884	0.0564
	0.2774	0.2818	0.1473
	0.2718	0.281	0.23
	0.321	0.3395	0.2811
	0.3432	0.2772	0.2382
	0.402	0.2869	0.2229
	0.3836	0.2668	0.2163
	0.3855	0.3043	0.2862
	0.4549	0.3078	0.3208
	0.4438	0.2894	0.3212
	0.4608	0.3406	0.3527
	0.4586	0.2658	0.2003
	0.337	0.2883	0.1979
	0.3604	0.3027	0.2764
	0.3972	0.2862	0.1717
	0.3972	0.3002	0.2932
	0.3236	0.2257	0.2166
	0.2929	0.2723	0.206
	0.2776	0.2342	0.2367
	0.2221	0.2353	0.2113
	0.2395	0.2219	0.2396
	0.189	0.202	0.166
	0.2078	0.2914	0.1876
	0.2747	0.2949	0.275
	0.4273	0.2984	0.2009
	0.3744	0.2893	0.3494
	0.2133	0.1982	0.1955
	0.2439	0.2143	0.14
	0.2292	0.2395	0.176
	0.2661	0.2336	0.1763
	0.252	0.231	0.229

## Sheet: Fig 3C
We estimated relative distance between specimen of A. katoptron (n=9) and the center of the
tank according to the motivation of individuals to follow the moving light source.
	DC	1.25 Hz	2 Hz
rel.	0.31	0.5619	0.4246
	0.3958	0.6068	0.4967
	0.3754	0.5844	0.4935
	0.3993	0.6141	0.4657
	0.3157	0.633	0.5013
	0.3417	0.6337	0.4866
	0.2517	0.55	0.4252
	0.5049	0.3758	0.3484
	0.2546	0.8631	0.775
	0.552	0.8914	0.7864
	0.3657	0.5485	0.5833
	0.3922	0.5609	0.6428
	0.4833	0.7768	0.6376
	0.4528	0.9426	0.7448
	0.2131	0.5174	0.3657
	0.2999	0.5431	0.4303
	0.4017	0.4118	0.3544
	0.5822	0.9106	0.6951
	0.5007	0.9075	0.7078
	0.5428	0.8838	0.7702
	0.3385	0.8459	0.7354
		0.9447	0.7463
	0.354	0.9326	0.8873
	0.3299	0.9216	0.8571
	0.4168	1.0001	0.8866
	0.4513	0.8369	0.8884
	0.2476	0.9381	0.6932
	0.4599	0.9654	0.6979
	0.53	0.829	0.7923
	0.4609	0.9363	0.7146
	0.5477	0.6595	0.7157
	0.295	0.8556	0.5675
	0.3525	0.7614	0.696
	0.3211	0.7996	0.6037
	0.3258	0.8887	0.7407
	0.4417	0.6753	0.4718
	0.3947	0.9488	0.4463
	0.4586	0.9467	0.6543
	0.3716	0.9835	0.8352
	0.4284	0.9191	0.7003
	0.243	0.6073	0.4243
	0.2945	0.8148	0.6147
	0.4014	0.8299	0.6755
	0.3192	0.7768	0.5871
	0.3817	0.7513	0.5708

## Sheet: Fig 4 A
Analysis of blink frequencies of A. katoptron in the cave, at the reef flat and during avoidance.
Blink frequencies were calculated by analyzing alternating light organ exposition and occlusion (cave
n=709; reef flat n=444 and avoidance n=478)
	Resting	Reef Flat	Avoidance
blink/min	165.289	165.289	202.02
	139.86	181.818	181.818
	113.636	202.02	101.01
	106.952	202.02	151.515
	50.5051	101.01	227.273
	75.7576	202.02	181.818
	165.289	181.818	181.818
	139.86	181.818	227.273
	151.515	165.289	165.289
	165.289	259.74	49.14
	139.86	303.03	303.03
	165.289	202.02	259.74
	139.86	181.818	363.636
	129.87	165.289	363.636
	139.86	202.02	363.636
	151.515	181.818	90.9091
	151.515	202.02	227.273
	129.87	106.952	303.03
	129.87	227.273	259.74
	86.5801	181.818	259.74
	64.9351	151.515	303.03
	90.9091	139.86	121.212
	90.9091	227.273	202.02
	82.6446	139.86	363.636
	129.87	151.515	363.636
	121.212	151.515	454.545
	139.86	202.02	303.03
	181.818	121.212	363.636
	139.86	165.289	259.74
	82.6446	227.273	181.818
	95.6938	113.636	202.02
	202.02	181.818	227.273
	165.289	165.289	165.289
	202.02	129.87	259.74
	151.515	165.289	121.212
	47.8469	181.818	227.273
	113.636	227.273	363.636
	121.212	202.02	165.289
	165.289	101.01	121.212
	227.273	181.818	606.061
	121.212	227.273	303.03
	113.636	181.818	303.03
	139.86	202.02	303.03
	90.9091	165.289	363.636
	75.7576	165.289	165.289
	95.6938	227.273	139.86
	90.9091	113.636	95.6938
	151.515	259.74	259.74
	181.818	227.273	151.515
	181.818	227.273	259.74
	121.212	165.289	227.273
	86.5801	181.818	139.86
	53.4759	227.273	227.273
	101.01	259.74	259.74
	121.212	202.02	181.818
	42.2833	303.03	303.03
	181.818	303.03	303.03
	90.9091	303.03	95.6938
	90.9091	259.74	454.545
	139.86	90.9091	606.061
	151.515	181.818	227.273
	79.0514	121.212	181.818
	113.636	181.818	303.03
	113.636	227.273	227.273
	129.87	202.02	363.636
	67.3401	259.74	202.02
	121.212	202.02	454.545
	121.212	259.74	259.74
	165.289	181.818	227.273
	79.0514	259.74	181.818
	82.6446	139.86	151.515
	129.87	227.273	227.273
	165.289	165.289	227.273
	151.515	202.02	303.03
	139.86	181.818	454.545
	202.02	165.289	454.545
	121.212	165.289	606.061
	181.818	165.289	259.74
	121.212	181.818	259.74
	106.952	165.289	113.636
	113.636	151.515	165.289
	129.87	202.02	181.818
	113.636	259.74	181.818
	202.02	303.03	303.03
	139.86	151.515	181.818
	106.952	202.02	259.74
	151.515	181.818	227.273
	75.7576	129.87	165.289
	72.7273	151.515	202.02
	26.3505	113.636	227.273
	95.6938	363.636	151.515
	106.952	181.818	259.74
	181.818	181.818	363.636
	202.02	454.545	227.273
	129.87	363.636	363.636
	121.212	79.0514	202.02
	165.289	151.515	259.74
	69.9301	113.636	151.515
	139.86	101.01	454.545
	113.636	165.289	113.636
	165.289	129.87	259.74
	165.289	181.818	181.818
	202.02	202.02	165.289
	139.86	202.02	303.03
	82.6446	151.515	363.636
	106.952	181.818	454.545
	121.212	202.02	227.273
	101.01	139.86	165.289
	139.86	202.02	101.01
	165.289	303.03	227.273
	101.01	363.636	259.74
	129.87	227.273	303.03
	121.212	227.273	101.01
	95.6938	259.74	606.061
	151.515	202.02	454.545
	55.0964	202.02	227.273
	121.212	227.273	165.289
	82.6446	151.515	303.03
	82.6446	139.86	151.515
	82.6446	181.818	363.636
	129.87	303.03	202.02
	75.7576	227.273	606.061
	151.515	363.636	181.818
	106.952	303.03	90.9091
	79.0514	165.289	181.818
	106.952	227.273	363.636
	69.9301	181.818	909.091
	95.6938	106.952	227.273
	139.86	113.636	363.636
	113.636	151.515	363.636
	181.818	181.818	259.74
	121.212	113.636	259.74
	181.818	129.87	129.87
	129.87	227.273	129.87
	151.515	202.02	181.818
	139.86	227.273	363.636
	165.289	86.5801	181.818
	113.636	151.515	181.818
	113.636	151.515	202.02
	113.636	227.273	181.818
	40.404	259.74	303.03
	106.952	454.545	259.74
	101.01	363.636	181.818
	113.636	106.952	139.86
	129.87	202.02	227.273
	113.636	259.74	303.03
	129.87	227.273	202.02
	86.5801	259.74	259.74
	121.212	303.03	129.87
	139.86	181.818	101.01
	181.818	181.818	202.02
	106.952	227.273	202.02
	151.515	259.74	181.818
	139.86	227.273	227.273
	139.86	259.74	129.87
	121.212	202.02	139.86
	165.289	227.273	139.86
	151.515	95.6938	202.02
	95.6938	151.515	165.289
	139.86	139.86	259.74
	129.87	202.02	363.636
	95.6938	202.02	227.273
	121.212	165.289	227.273
	129.87	227.273	303.03
	151.515	151.515	303.03
	139.86	86.5801	202.02
	165.289	95.6938	303.03
	101.01	151.515	121.212
	139.86	151.515	139.86
	151.515	181.818	606.061
	165.289	202.02	454.545
	139.86	181.818	151.515
	106.952	227.273	139.86
	139.86	227.273	227.273
	101.01	202.02	202.02
	165.289	202.02	259.74
	181.818	202.02	363.636
	181.818	227.273	75.7576
	165.289	227.273	129.87
	129.87	227.273	202.02
	139.86	227.273	82.6446
	151.515	227.273	165.289
	129.87	113.636	227.273
	49.14	113.636	606.061
	49.14	151.515	129.87
	113.636	181.818	303.03
	95.6938	202.02	454.545
	106.952	181.818	82.6446
	121.212	259.74	303.03
	129.87	139.86	113.636
	113.636	165.289	165.289
	151.515	151.515	227.273
	165.289	227.273	151.515
	129.87	165.289	363.636
	181.818	181.818	202.02
	151.515	227.273	227.273
	151.515	129.87	303.03
	139.86	165.289	227.273
	151.515	227.273	151.515
	139.86	259.74	363.636
	121.212	202.02	202.02
	139.86	202.02	303.03
	121.212	363.636	363.636
	129.87	227.273	202.02
	139.86	259.74	139.86
	151.515	259.74	363.636
	151.515	363.636	67.3401
	86.5801	363.636	227.273
	139.86	202.02	86.5801
	113.636	181.818	139.86
	139.86	181.818	151.515
	101.01	227.273	227.273
	129.87	303.03	151.515
	129.87	259.74	181.818
	106.952	259.74	121.212
	121.212	259.74	227.273
	151.515	363.636	202.02
	113.636	181.818	101.01
	165.289	202.02	181.818
	129.87	165.289	90.9091
	121.212	227.273	227.273
	129.87	165.289	202.02
	121.212	259.74	202.02
	151.515	259.74	151.515
	181.818	165.289	129.87
	181.818	165.289	454.545
	151.515	227.273	202.02
	129.87	259.74	202.02
	139.86	165.289	202.02
	181.818	227.273	363.636
	165.289	139.86	303.03
	139.86	202.02	181.818
	165.289	181.818	181.818
	165.289	165.289	363.636
	181.818	303.03	181.818
	129.87	165.289	58.651
	165.289	202.02	181.818
	101.01	202.02	259.74
	202.02	227.273	303.03
	139.86	86.5801	227.273
	139.86	227.273	139.86
	227.273	202.02	113.636
	151.515	227.273	95.6938
	101.01	121.212	202.02
	113.636	202.02	202.02
	86.5801	227.273	303.03
	151.515	151.515	202.02
	165.289	113.636	139.86
	101.01	303.03	181.818
	202.02	454.545	106.952
	121.212	227.273	202.02
	121.212	303.03	259.74
	101.01	259.74	101.01
	129.87	227.273	151.515
	165.289	202.02	139.86
	139.86	165.289	227.273
	181.818	181.818	227.273
	101.01	165.289	165.289
	165.289	227.273	202.02
	113.636	227.273	227.273
	139.86	165.289	151.515
	227.273	202.02	454.545
	106.952	303.03	139.86
	101.01	82.6446	165.289
	113.636	259.74	259.74
	139.86	303.03	303.03
	113.636	259.74	181.818
	101.01	259.74	181.818
	121.212	181.818	227.273
	90.9091	303.03	227.273
	139.86	202.02	259.74
	227.273	259.74	303.03
	121.212	259.74	259.74
	121.212	165.289	363.636
	121.212	202.02	303.03
	202.02	165.289	303.03
	139.86	129.87	165.289
	165.289	202.02	454.545
	151.515	363.636	363.636
	49.14	227.273	363.636
	165.289	202.02	227.273
	106.952	165.289	227.273
	101.01	151.515	259.74
	129.87	202.02	227.273
	139.86	181.818	181.818
	165.289	202.02	227.273
	151.515	227.273	181.818
	165.289	202.02	139.86
	151.515	227.273	303.03
	129.87	303.03	151.515
	139.86	259.74	259.74
	165.289	227.273	202.02
	151.515	259.74	227.273
	181.818	227.273	202.02
	129.87	227.273	227.273
	64.9351	202.02	202.02
	165.289	227.273	151.515
	86.5801	181.818	165.289
	165.289	363.636	202.02
	202.02	165.289	227.273
	151.515	181.818	259.74
	129.87	202.02	303.03
	82.6446	227.273	259.74
	202.02	202.02	303.03
	151.515	181.818	202.02
	139.86	202.02	202.02
	139.86	227.273	303.03
	121.212	227.273	363.636
	181.818	202.02	454.545
	79.0514	227.273	202.02
	227.273	227.273	259.74
	90.9091	227.273	202.02
	82.6446	181.818	121.212
	151.515	165.289	181.818
	106.952	227.273	139.86
	165.289	151.515	363.636
	165.289	227.273	202.02
	227.273	181.818	202.02
	227.273	181.818	202.02
	121.212	202.02	165.289
	90.9091	227.273	202.02
	101.01	227.273	363.636
	47.8469	259.74	165.289
	165.289	202.02	227.273
	165.289	181.818	165.289
	72.7273	227.273	121.212
	106.952	202.02	259.74
	121.212	227.273	227.273
	259.74	227.273	363.636
	90.9091	139.86	303.03
	202.02	139.86	181.818
	113.636	227.273	121.212
	64.9351	129.87	181.818
	165.289	82.6446	454.545
	106.952	259.74	129.87
	139.86	181.818	227.273
	113.636	165.289	165.289
	42.2833	151.515	363.636
	75.7576	139.86	181.818
	106.952	181.818	227.273
	51.9481	259.74	181.818
	121.212	165.289	181.818
	75.7576	151.515	165.289
	165.289	151.515	113.636
	151.515	303.03	202.02
	165.289	202.02	202.02
	113.636	202.02	259.74
	101.01	303.03	181.818
	129.87	165.289	181.818
	165.289	95.6938	303.03
	121.212	129.87	181.818
	86.5801	259.74	259.74
	139.86	259.74	202.02
	113.636	101.01	259.74
	121.212	259.74	303.03
	129.87	106.952	259.74
	95.6938	129.87	259.74
	139.86	113.636	259.74
	151.515	121.212	259.74
	55.0964	151.515	181.818
	95.6938	151.515	303.03
	121.212	202.02	227.273
	165.289	129.87	202.02
	151.515	202.02	227.273
	165.289	90.9091	303.03
	139.86	151.515	129.87
	202.02	75.7576	363.636
	67.3401	129.87	139.86
	129.87	363.636	227.273
	151.515	139.86	227.273
	151.515	129.87	129.87
	165.289	86.5801	363.636
	121.212	139.86	363.636
	129.87	129.87	121.212
	129.87	227.273	121.212
	113.636	165.289	259.74
	129.87	181.818	259.74
	129.87	227.273	259.74
	113.636	151.515	227.273
	113.636	151.515	303.03
	121.212	129.87	227.273
	151.515	121.212	165.289
	129.87	227.273	259.74
	106.952	151.515	303.03
	101.01	202.02	75.7576
	139.86	129.87	113.636
	95.6938	121.212	101.01
	113.636	227.273	454.545
	121.212	165.289	363.636
	67.3401	139.86	227.273
	95.6938	129.87	129.87
	82.6446	113.636	181.818
	90.9091	101.01	227.273
	64.9351	151.515	227.273
	113.636	139.86	121.212
	75.7576	129.87	259.74
	139.86	181.818	129.87
	181.818	165.289	202.02
	202.02	151.515	303.03
	151.515	181.818	363.636
	113.636	227.273	181.818
	129.87	151.515	363.636
	121.212	454.545	181.818
	75.7576	181.818	227.273
	69.9301	202.02	303.03
	121.212	202.02	113.636
	259.74	303.03	121.212
	106.952	151.515	303.03
	113.636	303.03	259.74
	113.636	202.02	303.03
	106.952	202.02	202.02
	113.636	151.515	303.03
	129.87	121.212	75.7576
	139.86	363.636	303.03
	129.87	181.818	129.87
	106.952	121.212	165.289
	121.212	129.87	139.86
	86.5801	202.02	259.74
	86.5801	303.03	227.273
	75.7576	454.545	259.74
	101.01	121.212	303.03
	20.429	227.273	259.74
	113.636	227.273	303.03
	18.1818	303.03	227.273
	72.7273	181.818	202.02
	139.86	303.03	259.74
	121.212	151.515	90.9091
	181.818	139.86	303.03
	129.87	139.86	165.289
	101.01	139.86	202.02
	90.9091	86.5801	121.212
	139.86	303.03	259.74
	31.8979	129.87	72.7273
	44.3459	202.02	106.952
	64.9351	165.289	202.02
	30.303	181.818	259.74
	79.0514	606.061	303.03
	121.212	165.289	259.74
	113.636	101.01	36.3636
	95.6938	259.74	363.636
	95.6938	181.818	227.273
	151.515	165.289	303.03
	151.515	139.86	121.212
	129.87	129.87	303.03
	82.6446		303.03
	67.3401		139.86
	121.212		227.273
	129.87		113.636
	95.6938		151.515
	113.636		79.0514
	121.212		165.289
	121.212		181.818
	129.87		151.515
	35.6506		303.03
	82.6446		454.545
	67.3401		181.818
	53.4759		363.636
	67.3401		259.74
	82.6446		303.03
	82.6446		227.273
	58.651		227.273
	121.212		454.545
	129.87		606.061
	49.14		259.74
	72.7273		454.545
	106.952		303.03
	60.6061		454.545
	82.6446		202.02
	86.5801		303.03
	113.636		363.636
	106.952		363.636
	55.0964		303.03
	151.515		303.03
	151.515		227.273
	95.6938		259.74
	151.515		363.636
	113.636		303.03
	181.818		227.273
	151.515
	165.289
	181.818
	151.515
	106.952
	121.212
	75.7576
	95.6938
	69.9301
	129.87
	106.952
	72.7273
	151.515
	165.289
	151.515
	40.404
	67.3401
	55.0964
	95.6938
	151.515
	139.86
	69.9301
	67.3401
	79.0514
	151.515
	129.87
	181.818
	151.515
	129.87
	101.01
	82.6446
	72.7273
	41.3223
	45.4545
	67.3401
	86.5801
	101.01
	101.01
	86.5801
	106.952
	113.636
	62.6959
	79.0514
	56.8182
	47.8469
	106.952
	151.515
	165.289
	58.651
	121.212
	121.212
	106.952
	95.6938
	202.02
	72.7273
	101.01
	55.0964
	106.952
	86.5801
	181.818
	151.515
	53.4759
	101.01
	113.636
	46.62
	106.952
	86.5801
	90.9091
	101.01
	75.7576
	86.5801
	50.5051
	86.5801
	75.7576
	106.952
	53.4759
	95.6938
	46.62
	106.952
	90.9091
	86.5801
	95.6938
	79.0514
	181.818
	64.9351
	90.9091
	82.6446
	121.212
	113.636
	139.86
	113.636
	121.212
	121.212
	106.952
	113.636
	101.01
	181.818
	139.86
	95.6938
	121.212
	101.01
	39.5257
	129.87
	101.01
	121.212
	113.636
	227.273
	90.9091
	101.01
	139.86
	139.86
	82.6446
	106.952
	86.5801
	165.289
	121.212
	139.86
	303.03
	129.87
	95.6938
	101.01
	101.01
	121.212
	202.02
	95.6938
	82.6446
	165.289
	121.212
	259.74
	165.289
	47.8469
	106.952
	40.404
	129.87
	121.212
	121.212
	121.212
	121.212
	139.86
	165.289
	79.0514
	113.636
	129.87
	121.212
	106.952
	121.212
	95.6938
	113.636
	106.952
	75.7576
	259.74
	79.0514
	121.212
	45.4545
	139.86
	101.01
	90.9091
	82.6446
	121.212
	67.3401
	82.6446
	72.7273
	64.9351
	129.87
	67.3401
	181.818
	72.7273
	129.87
	82.6446
	79.0514
	90.9091
	106.952
	86.5801
	139.86
	60.6061
	64.9351
	43.29
	34.3053
	62.6959
	79.0514
	90.9091
	51.9481
	64.9351
	106.952
	56.8182
	50.5051
	106.952
	86.5801
	121.212
	101.01
	121.212
	86.5801
	51.9481
	29.3255
	43.29
	79.0514
	90.9091
	39.5257
	75.7576
	75.7576
	50.5051
	129.87
	47.8469
	106.952
	56.8182
	64.9351
	31.348
	95.6938
	69.9301
	86.5801
	75.7576
	151.515
	69.9301
	75.7576
	129.87
	90.9091
	75.7576
	69.9301
	64.9351
	82.6446
	106.952
	113.636
	113.636
	69.9301
	82.6446
	75.7576
	106.952
	72.7273
	46.62
	90.9091
	75.7576

## Sheet: Fig 4B
Mean light organ exposure and occlusion (ms) of A. katoptron in the cave (open n=823;
closed n=761), at the reef flat (open n=502; closed n=445) and during avoidance (open n=516; closed n=478).
	LO exposure				LO occlusion
	Resting	Reef Flat	Avoidance		Resting	Reef Flat	Avoidance
ms	199.98	533.28	266.64	ms	166.65	66.66	33.33
	133.32	199.98	299.97		299.97	99.99	33.33
	333.3	133.32	566.61		199.98	199.98	33.33
	299.97	166.65	366.63		266.64	166.65	33.33
	199.98	266.64	233.31		999.9	99.99	33.33
	299.97	133.32	299.97		499.95	99.99	33.33
	166.65	133.32	299.97		199.98	66.66	33.33
	166.65	233.31	233.31		266.64	66.66	33.33
	199.98	199.98	333.3		199.98	133.32	33.33
	199.98	233.31	1166.55		166.65	133.32	66.66
	199.98	199.98	166.65		233.31	99.99	33.33
	233.31	233.31	199.98		133.32	99.99	33.33
	233.31	199.98	133.32		199.98	99.99	33.33
	199.98	466.62	133.32		266.64	99.99	33.33
	199.98	166.65	133.32		233.31	99.99	33.33
	166.65	166.65	633.27		233.31	166.65	33.33
	166.65	266.64	233.31		233.31	133.32	33.33
	166.65	299.97	166.65		299.97	133.32	33.33
	166.65	166.65	199.98		299.97	99.99	33.33
	433.29		166.65		266.64	99.99	66.66
	199.98	299.97	166.65		733.26	66.66	33.33
	466.62	233.31	466.62		199.98	99.99	33.33
	399.96	166.65	266.64		266.64	99.99	33.33
	399.96	199.98	133.32		333.3	99.99	33.33
	233.31	533.28	133.32		233.31	66.66	33.33
	199.98	233.31	66.66		299.97	99.99	66.66
	199.98	166.65	133.32		233.31	99.99	66.66
	166.65	266.64	133.32		166.65	66.66	33.33
	166.65	233.31	199.98		266.64	66.66	33.33
	299.97	299.97	299.97		433.29	66.66	33.33
	99.99	299.97	266.64		533.28	66.66	33.33
	166.65	133.32	199.98		133.32	133.32	66.66
	166.65	433.29	299.97		199.98	99.99	66.66
	99.99	166.65	166.65		199.98	66.66	66.66
	133.32	199.98	466.62		266.64	66.66	33.33
	133.32	166.65	166.65		1133.22	99.99	99.99
	266.64	233.31	133.32		266.64	133.32	33.33
	199.98	199.98	333.3		299.97	133.32	33.33
	133.32	133.32	466.62		233.31	133.32	33.33
	133.32	133.32	66.66		133.32	99.99	33.33
	233.31	133.32	166.65		266.64	166.65	33.33
	266.64	99.99	166.65		266.64	99.99	33.33
	166.65	66.66	133.32		266.64	133.32	66.66
	199.98	99.99	133.32		466.62	99.99	33.33
	133.32	99.99	299.97		666.6	133.32	66.66
	199.98	599.94	399.96		433.29	66.66	33.33
	299.97	266.64	599.94		366.63	66.66	33.33
	166.65	399.96	199.98		233.31	99.99	33.33
	99.99	199.98	366.63		233.31	133.32	33.33
	66.66	99.99	166.65		266.64	166.65	66.66
	266.64	166.65	199.98		233.31	133.32	66.66
	99.99	99.99	333.3		599.94	133.32	99.99
	233.31	133.32	199.98		899.91	166.65	66.66
	199.98	133.32	199.98		399.96	99.99	33.33
	99.99	199.98	266.64		399.96	133.32	66.66
	233.31	133.32	166.65		1199.88	99.99	33.33
	299.97	233.31	166.65		33.33		33.33
	266.64	233.31	566.61		399.96		66.66
	199.98	299.97	66.66		466.62		66.66
	133.32	299.97	33.33		299.97		66.66
	133.32	333.3	233.31		266.64		33.33
	199.98	166.65	266.64		566.61		66.66
	199.98	266.64	166.65		333.3	166.65	33.33
	99.99	166.65	199.98		433.29	99.99	66.66
	166.65	266.64	99.99		299.97	99.99	66.66
	266.64	266.64	233.31		633.27	33.33	66.66
	66.66	233.31	66.66		433.29	99.99	66.66
	199.98	266.64	66.66		299.97	99.99	166.65
	166.65	266.64	199.98		199.98	99.99	66.66
	299.97	233.31	299.97		466.62	133.32	33.33
	266.64	199.98	333.3		466.62	133.32	66.66
	299.97	233.31	199.98		166.65	133.32	66.66
	199.98	266.64	166.65		166.65	133.32	99.99
	133.32	166.65	166.65		266.64	133.32	33.33
	166.65	166.65	99.99		266.64	66.66	33.33
	166.65	133.32	66.66		133.32	66.66	66.66
	299.97	299.97	66.66		199.98	99.99	33.33
	166.65	166.65	66.66		166.65	133.32	166.65
	233.31	266.64	199.98		266.64	66.66	33.33
	333.3	266.64	499.95		233.31	199.98	33.33
	299.97	299.97	299.97		233.31	99.99	66.66
	299.97	399.96	266.64		166.65	133.32	66.66
	299.97	33.33	299.97		233.31	133.32	33.33
	133.32	233.31	166.65		166.65	99.99	33.33
	233.31	299.97	266.64		199.98	33.33	66.66
	333.3	33.33	199.98		233.31	99.99	33.33
	166.65	33.33	233.31		233.31	133.32	33.33
	299.97	666.6	333.3		499.95	99.99	33.33
	566.61	333.3	233.31		266.64	66.66	66.66
	199.98	433.29	99.99		2099.79	99.99	166.65
	299.97	499.95	366.63		333.3	99.99	33.33
	266.64	266.64	133.32		299.97	99.99	99.99
	233.31	366.63	133.32		99.99	99.99	33.33
	133.32	266.64	233.31		166.65	66.66	33.33
	199.98	233.31	133.32		266.64	66.66	33.33
	199.98	199.98	199.98		299.97	99.99	99.99
	133.32	233.31	199.98		233.31	166.65	33.33
	299.97	233.31	299.97		566.61	99.99	99.99
	233.31	166.65	66.66		199.98	133.32	66.66
	199.98	333.3	166.65		333.3	99.99	366.63
	133.32	166.65	166.65		233.31	133.32	66.66
	133.32	99.99	299.97		233.31	99.99	33.33
	166.65	99.99	266.64		133.32	66.66	99.99
	199.98	99.99	133.32		233.31	166.65	66.66
	266.64	133.32	133.32		466.62	133.32	33.33
	133.32	66.66	66.66		433.29	166.65	66.66
	199.98	199.98	199.98		299.97	99.99	66.66
	199.98	199.98	333.3		399.96	99.99	33.33
	199.98	199.98	566.61		233.31	66.66	33.33
	166.65	299.97	199.98		199.98	99.99	66.66
	299.97	366.63	166.65		299.97	66.66	66.66
	233.31	199.98	166.65		233.31	133.32	33.33
	199.98	99.99	566.61		299.97	99.99	33.33
	366.63	99.99	66.66		266.64	166.65	33.33
	299.97	133.32	33.33		99.99	33.33	99.99
	466.62	133.32	199.98		633.27	66.66	66.66
	166.65	233.31	266.64		333.3	133.32	99.99
	266.64	166.65	133.32		466.62	99.99	66.66
	466.62	199.98	233.31		266.64	133.32	166.65
	399.96	399.96	99.99		333.3	166.65	66.66
	233.31	433.29	233.31		233.31	99.99	66.66
	166.65	233.31	33.33		633.27	166.65	66.66
	199.98	199.98	233.31		199.98	133.32	99.99
	233.31	399.96	599.94		333.3	133.32	66.66
	533.28	366.63	299.97		233.31	99.99	33.33
	333.3	133.32	99.99		233.31	133.32	66.66
	633.27	133.32	33.33		233.31	166.65	33.33
	366.63	133.32	199.98		266.64	133.32	66.66
	233.31	599.94	133.32		199.98	99.99	33.33
	299.97	199.98	133.32		233.31	199.98	33.33
	99.99	199.98	199.98		233.31		33.33
	166.65	266.64	166.65		333.3		66.66
	233.31	199.98	433.29		99.99		33.33
	199.98	166.65	433.29		266.64		33.33
	166.65	233.31	266.64		233.31		66.66
	266.64	233.31	99.99		166.65		66.66
	166.65	233.31	266.64		199.98		66.66
	333.3	233.31	299.97		199.98		33.33
	166.65	199.98	233.31		366.63		66.66
	166.65	266.64	266.64		366.63		66.66
	133.32	166.65	166.65		1366.53		33.33
	233.31	299.97	199.98		333.3	99.99	33.33
	366.63	166.65	266.64		233.31	99.99	66.66
	166.65	133.32	399.96		366.63	99.99	33.33
	299.97	33.33	233.31		166.65	99.99	33.33
	399.96	66.66	166.65		133.32	99.99	33.33
	266.64	466.62	266.64		199.98	99.99	33.33
	366.63	199.98	199.98		333.3	99.99	33.33
	299.97	133.32	399.96		199.98	99.99	66.66
	133.32	133.32	533.28		299.97	133.32	66.66
	166.65	99.99	233.31		166.65	133.32	66.66
	299.97	99.99	233.31		266.64	99.99	66.66
	133.32	233.31	299.97		266.64	99.99	33.33
	199.98	233.31	199.98		233.31	99.99	66.66
	266.64	133.32	399.96		166.65	133.32	66.66
	299.97	99.99	366.63		199.98	133.32	66.66
	133.32	99.99	366.63		233.31	166.65	66.66
	166.65	99.99	233.31		233.31	133.32	66.66
	233.31	199.98	299.97		399.96	99.99	66.66
	233.31	166.65	166.65		199.98	99.99	66.66
	199.98	533.28	133.32		266.64	99.99	33.33
	266.64	266.64	233.31		366.63	133.32	33.33
	199.98	299.97	199.98		299.97	133.32	66.66
	266.64	199.98	166.65		199.98	99.99	33.33
	233.31	166.65	166.65		166.65	133.32	33.33
	199.98	199.98	233.31		233.31	166.65	66.66
	166.65	166.65	133.32		199.98	99.99	66.66
	299.97	299.97	433.29		299.97	99.99	66.66
	166.65	599.94	233.31		266.64	99.99
	199.98	533.28	199.98		199.98	99.99
	166.65	266.64	133.32		199.98	133.32
	199.98	299.97	199.98		233.31	99.99
	366.63	199.98	133.32		199.98	133.32
	299.97	166.65	133.32		133.32	133.32
	333.3	333.3	166.65		266.64
	166.65	199.98	233.31		199.98
	199.98	166.65	233.31		133.32	166.65
	199.98	133.32	333.3		133.32	133.32	99.99
	199.98	133.32	66.66		166.65	133.32	33.33
	299.97	199.98	99.99		166.65	99.99	33.33
	166.65	199.98	299.97		266.64	99.99	99.99
	133.32	199.98	366.63		266.64	99.99	66.66
	133.32	166.65	166.65		333.3	99.99	99.99
	566.61	133.32	266.64		666.6	133.32	33.33
	333.3	166.65	133.32		899.91	99.99	99.99
	233.31	166.65	99.99		299.97	99.99	66.66
	299.97	166.65	666.6		333.3	99.99	133.32
	266.64	199.98	366.63		299.97	333.3	99.99
	166.65	266.64	233.31		333.3	266.64	66.66
	266.64	133.32	699.93		199.98	266.64	33.33
	333.3	166.65	266.64		199.98	166.65	99.99
	233.31	166.65	133.32		166.65	133.32	133.32
	99.99	166.65	66.66		266.64	166.65	33.33
	199.98	199.98	266.64		266.64	33.33	199.98
	133.32	166.65	99.99		199.98		99.99
	199.98	133.32	33.33		199.98		99.99
	199.98	399.96	299.97		199.98		433.29
	266.64	233.31	133.32		166.65		66.66
	166.65	299.97	466.62		233.31	133.32	66.66
	166.65	233.31	266.64		266.64	133.32	99.99
	299.97	266.64	199.98		199.98	133.32	66.66
	199.98	233.31	333.3		233.31	33.33	66.66
	333.3	233.31	133.32		166.65	133.32	33.33
	199.98	166.65	266.64		266.64	166.65	33.33
	166.65	166.65	166.65		266.64	99.99	99.99
	166.65	233.31	133.32		233.31	233.31	66.66
	199.98	133.32	199.98		199.98	233.31	66.66
	233.31	133.32	333.3		466.62	133.32	66.66
	266.64	133.32	133.32		166.65	99.99	33.33
	299.97	133.32	266.64		233.31	166.65	33.33
	233.31	199.98	166.65		199.98	99.99	33.33
	433.29	133.32	133.32		166.65	33.33	33.33
	299.97	199.98	199.98		166.65	66.66	99.99
	233.31	133.32	333.3		233.31	99.99	99.99
	366.63	133.32	133.32		199.98	99.99	33.33
	266.64	133.32	866.58		233.31	33.33	33.33
	233.31	133.32	133.32		166.65	33.33	133.32
	366.63	133.32	633.27		166.65	166.65	66.66
	199.98	233.31	333.3		166.65	99.99	99.99
	233.31	166.65	333.3		233.31	166.65	66.66
	233.31	133.32	233.31		266.64	133.32	33.33
	199.98	133.32	299.97		266.64	66.66	99.99
	233.31	133.32	266.64		266.64	99.99	66.66
	166.65	99.99	366.63		233.31	133.32	133.32
	133.32	66.66	233.31		199.98	166.65	33.33
	233.31	99.99	266.64		99.99	66.66	33.33
	233.31	166.65	333.3		166.65	166.65	266.64
	266.64	166.65	233.31		199.98	133.32	99.99
	266.64	133.32	599.94		166.65	233.31	66.66
	166.65	199.98	199.98		166.65	66.66	66.66
	166.65	199.98	266.64		199.98	166.65	33.33
	233.31	99.99	199.98		199.98	133.32	99.99
	233.31	133.32	333.3		133.32	99.99	66.66
	233.31	233.31	433.29		133.32	133.32	33.33
	166.65	266.64	66.66		166.65	99.99	66.66
	299.97	199.98	266.64		166.65	66.66	33.33
	166.65	166.65	266.64		199.98	66.66	33.33
	266.64	233.31	233.31		333.3	133.32	66.66
	133.32	133.32	133.32		166.65	133.32	33.33
	166.65	299.97	133.32		266.64	133.32	66.66
	199.98	199.98	266.64		233.31	99.99	66.66
	133.32	166.65	266.64		133.32	166.65	66.66
	233.31	233.31	133.32		166.65	133.32	33.33
	133.32	133.32	233.31		466.62	66.66	99.99
	266.64	299.97	566.61		266.64	66.66	466.62
	333.3	199.98	266.64		366.63	99.99	66.66
	233.31	166.65	133.32		166.65	133.32	99.99
	166.65	99.99	133.32		199.98	166.65	66.66
	266.64	533.28	199.98		333.3	166.65	66.66
	133.32	166.65	366.63		166.65	99.99	66.66
	233.31	199.98	466.62		266.64	99.99	66.66
	199.98	166.65	566.61		299.97	99.99	66.66
	266.64	333.3	233.31		333.3	166.65	66.66
	233.31	199.98	233.31		233.31	99.99	66.66
	199.98	166.65	133.32		166.65	99.99	66.66
	199.98	266.64	233.31		233.31	133.32	66.66
	166.65	366.63	333.3		166.65	166.65	99.99
	266.64	99.99	233.31		333.3	99.99	99.99
	233.31	99.99	499.95		133.32	33.33	66.66
	399.96	133.32	266.64		133.32	133.32	33.33
	266.64	99.99	133.32		166.65	99.99	99.99
	99.99	99.99	166.65		166.65	133.32	433.29
	299.97	133.32	99.99		266.64	133.32	299.97
	299.97	199.98	333.3		299.97	99.99	99.99
	266.64	266.64	199.98		266.64	99.99	66.66
	266.64	133.32	166.65		166.65	199.98	99.99
	299.97	199.98	266.64		233.31	166.65	99.99
	299.97	166.65	233.31		299.97	99.99	66.66
	166.65	166.65	166.65		333.3	99.99	99.99
	199.98	166.65	299.97		466.62	199.98	99.99
	166.65	233.31	66.66		266.64	66.66	66.66
	133.32	66.66	333.3		133.32	133.32	99.99
	233.31	599.94	233.31		266.64	133.32	133.32
	133.32	99.99	166.65		366.63	133.32	66.66
	233.31	99.99	166.65		266.64	99.99	33.33
	166.65	99.99	233.31		133.32	133.32	99.99
	233.31	99.99	266.64		199.98	133.32	66.66
	133.32	166.65	166.65		233.31	166.65	99.99
	99.99	133.32	166.65		299.97	66.66	99.99
	266.64	233.31	166.65		966.57	66.66	66.66
	233.31	199.98	166.65		133.32	33.33	33.33
	166.65	133.32	199.98		399.96	99.99	33.33
	266.64	266.64	133.32		333.3	99.99	33.33
	199.98	166.65	166.65		266.64	133.32	33.33
	199.98	166.65	166.65		233.31	199.98	33.33
	199.98	333.3	299.97		166.65	133.32	66.66
	166.65	233.31	99.99		233.31	66.66	33.33
	199.98	133.32	133.32		166.65	33.33	33.33
	233.31	166.65	99.99		166.65	99.99	66.66
	233.31	166.65	199.98		233.31	133.32	66.66
	199.98	266.64	233.31		233.31	99.99	33.33
	133.32	266.64	199.98		233.31	133.32	33.33
	166.65	166.65	166.65		233.31	133.32	99.99
	99.99	199.98	233.31		233.31	133.32	99.99
	166.65	133.32	199.98		299.97	166.65	66.66
	266.64	133.32	233.31		666.6	133.32	99.99
	233.31	199.98	333.3		133.32	99.99	99.99
	266.64	133.32	66.66		433.29	133.32	133.32
	99.99	133.32	266.64		266.64	66.66	133.32
	166.65	166.65	166.65		133.32	66.66	66.66
	166.65	166.65	233.31		233.31	99.99	66.66
	233.31	66.66	366.63		233.31	166.65
	266.64	133.32	399.96		466.62	133.32
	166.65	133.32	433.29		133.32	133.32
	233.31	166.65	166.65		166.65	133.32
	199.98	99.99	233.31			166.65
	133.32	166.65	233.31			166.65
	266.64	99.99	533.28			66.66
	133.32	199.98	99.99			166.65
	166.65	133.32	99.99			199.98
	133.32	133.32	199.98			166.65
	233.31	166.65	166.65			99.99
	366.63	166.65	99.99			133.32
	166.65	166.65	266.64			166.65
	166.65	133.32	133.32			166.65
	233.31	233.31	299.97			33.33
	233.31	166.65	133.32			99.99
	299.97	233.31	133.32			66.66
	166.65	133.32	99.99			133.32
	133.32	166.65	233.31			99.99	33.33
	133.32	99.99	233.31			166.65	66.66
	299.97	133.32	33.33			199.98	233.31
	233.31	166.65	233.31			199.98	66.66
	299.97	133.32	299.97			133.32	99.99
	66.66	233.31	266.64			166.65	99.99
	133.32	166.65	199.98			99.99	99.99
	199.98	233.31	166.65			99.99	99.99
	299.97	133.32	199.98			199.98	33.33
	366.63	166.65	133.32			133.32	66.66
	199.98	99.99	166.65			166.65	66.66
	366.63	133.32	99.99			133.32	99.99
	266.64	166.65	199.98			66.66	99.99
	233.31	133.32	199.98			166.65	99.99
	166.65	233.31	133.32			99.99	66.66
	333.3	166.65	133.32			99.99	33.33
	199.98	233.31	99.99			66.66	33.33
	66.66	233.31	266.64			33.33	33.33
	166.65	166.65	199.98			99.99	33.33
	266.64	233.31	266.64			199.98	33.33
	299.97	233.31	433.29			199.98	66.66
	299.97	166.65	266.64			99.99	66.66
	133.32	333.3	299.97			133.32	133.32
	299.97	633.27	133.32			99.99	33.33
	266.64	166.65	266.64			66.66	33.33
	133.32	166.65	233.31				66.66
	233.31	133.32	266.64				33.33
	199.98	166.65	299.97				66.66
	299.97	133.32	266.64				33.33
	233.31	99.99	133.32				33.33
	233.31	99.99	299.97				66.66
	199.98	133.32	166.65				99.99
	233.31	299.97	333.3				33.33
	333.3	199.98	466.62				33.33
	199.98	233.31	199.98				33.33
	166.65	166.65	233.31				33.33
	166.65	166.65	133.32				33.33
	199.98	133.32	166.65				33.33
	166.65	166.65	299.97				33.33
	199.98	299.97	466.62				33.33
	233.31	233.31	299.97		199.98		33.33
	233.31	466.62	99.99		199.98		33.33
	266.64	133.32	233.31		233.31		233.31
	99.99	133.32	199.98		233.31		66.66
	266.64	166.65	299.97		499.95		66.66
	199.98	133.32	133.32		66.66		33.33
	199.98	199.98	266.64		466.62		66.66
	466.62	299.97	233.31		266.64		33.33
	166.65	233.31	266.64		233.31	99.99	66.66
	233.31	266.64	299.97		333.3	99.99	33.33
	166.65	333.3	333.3		199.98	66.66	33.33
	166.65	399.96	466.62		199.98	33.33	66.66
	133.32	266.64	199.98		133.32	66.66	99.99
	199.98	199.98	233.31		66.66	33.33	66.66
	199.98	299.97	166.65		299.97	66.66	66.66
	166.65	333.3	266.64		499.95	66.66	66.66
	199.98	333.3	299.97		399.96	66.66	33.33
	299.97	133.32	133.32		966.57	66.66	66.66
	266.64	166.65	266.64		99.99	133.32	66.66
	299.97	166.65	166.65		66.66	133.32	66.66
	266.64	133.32	199.98		566.61	66.66	99.99
	233.31	199.98	166.65		333.3	166.65	66.66
	266.64	433.29	166.65		233.31	199.98	33.33
	66.66	399.96	133.32		166.65	66.66	99.99
	166.65	133.32	133.32		499.95	99.99	99.99
	166.65	166.65	166.65		133.32	66.66	66.66
	266.64	499.95	166.65		266.64	99.99	66.66
	599.94	166.65	266.64		333.3	66.66	66.66
	166.65	499.95	99.99		199.98	66.66	99.99
	199.98	399.96	199.98		366.63	66.66	66.66
	233.31	433.29	233.31		199.98	99.99	66.66
	233.31	399.96	133.32		299.97	99.99	133.32
	366.63	233.31	166.65		1066.56	166.65	33.33
	433.29	233.31	333.3		366.63	166.65	133.32
	299.97	199.98	99.99		266.64	99.99	66.66
	233.31	399.96	333.3		933.24	66.66	99.99
	166.65	233.31	199.98		333.3	66.66	66.66
	166.65	366.63	166.65		633.27	299.97	99.99
	199.98	299.97	366.63		166.65	99.99	99.99
	166.65	666.6	99.99		233.31	133.32	66.66
	166.65	299.97	99.99		199.98	166.65	66.66
	299.97	133.32	199.98		233.31	33.33	299.97
	299.97	266.64	433.29		299.97	166.65	66.66
	166.65	333.3	166.65		299.97	133.32	66.66
	233.31	499.95	133.32		133.32	199.98	99.99
	166.65	266.64	133.32		333.3	166.65	99.99
	266.64	266.64	133.32		433.29	199.98	133.32
	99.99	166.65	66.66		333.3	99.99	133.32
	199.98	233.31	166.65		333.3	133.32	99.99
	199.98	166.65	299.97		299.97	166.65	66.66
	199.98	133.32	133.32		266.64	133.32	99.99
	266.64	199.98	99.99		366.63	199.98	99.99
	233.31	233.31	699.93		199.98	166.65	99.99
	166.65	266.64	466.62		233.31	199.98	66.66
	433.29	399.96	533.28		666.6	99.99	66.66
	199.98	133.32	99.99		433.29	133.32	33.33
	266.64	233.31	133.32		233.31	166.65	33.33
	166.65	166.65	199.98		199.98	133.32	66.66
	233.31	266.64	433.29		166.65	199.98	33.33
	99.99	399.96	266.64		266.64	99.99	66.66
	166.65	133.32	199.98		266.64	133.32	66.66
	99.99	233.31	199.98		199.98	133.32	66.66
	366.63	166.65	466.62		533.28	266.64	33.33
	299.97	266.64	133.32		166.65	199.98	99.99
	66.66	399.96	399.96		333.3	133.32	66.66
	199.98	166.65	233.31		199.98	433.29	66.66
	166.65	233.31	133.32		199.98	166.65	66.66
	299.97	299.97	133.32		199.98	133.32	33.33
	233.31	366.63	266.64		233.31	99.99	66.66
	166.65	233.31	99.99		299.97	99.99	66.66
	199.98	233.31	299.97		333.3	133.32	33.33
	266.64	233.31	233.31		199.98	166.65	33.33
	199.98	199.98	166.65		266.64	133.32	33.33
	266.64	199.98	433.29		266.64	66.66	99.99
	266.64	299.97	399.96		266.64	99.99	99.99
	199.98	66.66	133.32		299.97	66.66	66.66
	166.65	166.65	166.65		233.31	166.65	66.66
	199.98	233.31	166.65		266.64	66.66	33.33
	233.31	233.31	199.98		333.3	66.66	99.99
	399.96	133.32	99.99		199.98	66.66	99.99
	199.98	333.3	766.59		233.31	66.66	33.33
	233.31	133.32	99.99		399.96	66.66	99.99
	133.32	266.64	399.96		399.96	33.33	66.66
	199.98	199.98	299.97		299.97	99.99	66.66
	633.27	299.97	399.96		266.64	99.99	33.33
	233.31	233.31	133.32		399.96	266.64	99.99
	133.32	66.66	199.98		599.94	99.99	66.66
	266.64	166.65	166.65		399.96	166.65	66.66
	266.64	166.65	133.32		666.6	333.3	66.66
	166.65	333.3	166.65		366.63	133.32	66.66
	166.65	133.32	133.32		633.27	166.65	66.66
	233.31	99.99	166.65		199.98	99.99	99.99
	166.65	133.32	266.64		166.65		33.33
	166.65	99.99	166.65		133.32		66.66
	233.31	266.64	599.94		166.65		66.66
	399.96	399.96	133.32		133.32		66.66
	199.98	99.99	299.97		266.64	33.33	66.66
	199.98	399.96	266.64		299.97	99.99	33.33
	333.3	199.98	399.96		466.62	66.66	99.99
	333.3	199.98	166.65		533.28	66.66	66.66
	199.98	166.65	766.59		299.97	33.33	66.66
	99.99	233.31	399.96		133.32	99.99	166.65
	266.64	133.32	199.98		299.97	66.66	99.99
	299.97	333.3	133.32		233.31	66.66	99.99
	199.98	266.64	133.32		333.3	166.65	66.66
	299.97	333.3	199.98		266.64	99.99	33.33
	333.3	366.63	1599.84		199.98	66.66	66.66
	166.65	599.94	133.32		299.97	99.99	33.33
	99.99	133.32	199.98		333.3	66.66	66.66
	199.98	333.3	166.65		266.64	133.32	33.33
	233.31	199.98	466.62		333.3	99.99	33.33
	199.98	233.31	133.32		299.97	133.32	66.66
	266.64	266.64	133.32		433.29	66.66	66.66
	166.65	33.33	366.63		533.28	66.66	66.66
	133.32	299.97	233.31		666.6	66.66	33.33
	199.98	499.95	499.95		399.96	99.99	33.33
	233.31	199.98	333.3		2733.06	33.33	66.66
	199.98	266.64	699.93		333.3	66.66	66.66
	199.98	266.64	233.31		3133.02	99.99	133.32
	199.98	366.63	199.98		633.27	66.66	133.32
	166.65	366.63	266.64		266.64	99.99	133.32
	166.65	233.31	99.99		333.3		99.99
	66.66	266.64	66.66		266.64		66.66
	233.31	366.63	266.64		233.31		66.66
	233.31	299.97	133.32		366.63		33.33
	133.32		133.32		533.28		99.99
	133.32	299.97	99.99		299.97	133.32	99.99
	199.98	233.31	199.98		1699.83	166.65	66.66
	166.65	266.64	166.65		1199.88	133.32	99.99
	233.31	133.32	99.99		699.93	166.65	33.33
	199.98	299.97	299.97		1799.82	199.98
	233.31	199.98	133.32		533.28	166.65
	133.32	133.32	166.65		366.63	133.32
	166.65	366.63	166.65		366.63	166.65
	366.63	166.65	166.65		266.64	166.65
	333.3	199.98	99.99		299.97	166.65
	99.99	333.3	66.66		299.97	133.32	33.33
	99.99	399.96	199.98		299.97		33.33
	99.99	499.95	66.66		366.63		66.66
	233.31	266.64	33.33		499.95	99.99	166.65
	466.62	266.64	66.66		433.29	66.66	66.66
	166.65	166.65	66.66		333.3		233.31
	233.31	99.99	99.99		233.31		99.99
	333.3	199.98	66.66		299.97	99.99	99.99
	166.65	199.98	99.99		366.63	99.99	66.66
	166.65		99.99		333.3		99.99
	399.96		99.99		99.99		99.99
	233.31		166.65		233.31		99.99
	366.63		99.99		1333.2		133.32
	399.96		66.66		333.3		99.99
	166.65		99.99		733.26		99.99
	133.32		133.32		999.9		133.32
	166.65		199.98		733.26
	199.98		66.66		533.28
	299.97		99.99		433.29
	366.63		99.99		666.6
	266.64		66.66		233.31
	99.99				366.63
	166.65				1066.56
	166.65				666.6
	133.32				433.29
	333.3				666.6
	233.31				499.95
	399.96				299.97
	199.98				333.3
	199.98				366.63
	366.63				733.26
	233.31				166.65
	233.31				166.65
	133.32				499.95
	166.65				233.31
	266.64				266.64
	133.32				199.98
	133.32				266.64
	99.99				266.64
	133.32				199.98
	166.65				233.31
	133.32				433.29
	133.32				366.63
	333.3				466.62
	199.98				433.29
	499.95				366.63
	299.97				166.65
	199.98				366.63
	566.61				266.64
	166.65				233.31
	99.99				266.64
	166.65				233.31
	299.97				1199.88
	199.98				699.93
	299.97				799.92
	266.64				366.63
	266.64				133.32
	233.31				199.98
	66.66				799.92
	199.98				699.93
	199.98				566.61
	199.98				199.98
	233.31				233.31
	233.31				99.99
	199.98				199.98
	233.31				233.31
	166.65				433.29
	266.64				466.62
	266.64				566.61
	366.63				1099.89
	166.65				1166.55
	433.29				466.62
	299.97				399.96
	199.98				399.96
	166.65				433.29
	166.65				533.28
	166.65				399.96
	199.98				333.3
	166.65				799.92
	233.31				533.28
	366.63				699.93
	299.97				966.57
	233.31				333.3
	199.98				199.98
	166.65				199.98
	633.27				399.96
	299.97				199.98
	266.64				233.31
	366.63				199.98
	199.98				433.29
	166.65				133.32
	266.64				566.61
	199.98				399.96
	366.63				733.26
	299.97				266.64
	399.96				299.97
	166.65				166.65
	266.64				133.32
	166.65				966.57
	166.65				433.29
	199.98				333.3
	733.26				566.61
	333.3				233.31
	166.65				533.28
	199.98				466.62
	199.98				399.96
	366.63				433.29
	199.98				499.95
	333.3				866.58
	266.64				433.29
	466.62				333.3
	199.98				366.63
	233.31				899.91
	233.31				399.96
	199.98				1099.89
	266.64				299.97
	199.98				466.62
	233.31				466.62
	266.64				366.63
	399.96				366.63
	166.65				166.65
	533.28				399.96
	166.65				499.95
	299.97				433.29
	66.66
	166.65
	333.3
	233.31
	199.98
	233.31
	266.64
	233.31
	366.63
	199.98
	233.31
	199.98
	233.31
	333.3
	99.99
	233.31
	233.31
	233.31
	133.32
	166.65
	233.31
	299.97
	133.32
	166.65
	233.31
	266.64
	233.31
	133.32
	299.97
	333.3
	299.97
	199.98				299.97
	266.64				266.64
	99.99
	266.64				166.65
	333.3
	333.3				199.98
	233.31				266.64
	233.31				266.64
	166.65
	299.97				266.64
	266.64
	299.97				233.31
	299.97				299.97
	266.64
	166.65				166.65
	133.32				299.97
	299.97				333.3
	233.31				266.64
	199.98				399.96
	233.31				1299.87
	266.64				199.98
	366.63				233.31
	133.32				366.63
	199.98
	199.98				333.3
	133.32				133.32
	366.63				299.97
	333.3				266.64
	199.98				233.31
	266.64				166.65
	233.31				499.95
	266.64
	266.64				299.97
	399.96				299.97
	166.65				199.98
	333.3				166.65
	199.98				233.31
	99.99				99.99
	199.98				266.64
	199.98				433.29
	299.97				299.97
	299.97				299.97
	299.97				199.98
	166.65				133.32
	166.65				466.62
	133.32
	366.63				366.63
	166.65				199.98
	233.31				266.64
	99.99				133.32
	166.65				199.98
	199.98				1066.56
	99.99
	366.63				199.98
	233.31				1266.54
	266.64				199.98
	266.64				233.31
	133.32
	233.31				266.64
	233.31				266.64
	233.31				266.64
	233.31				199.98
	166.65				199.98
	233.31				533.28
	233.31
	266.64				266.64
	199.98				266.64
	233.31				266.64
	299.97				266.64
	233.31
	199.98				299.97
	233.31				399.96
	266.64				266.64
	266.64				299.97
	266.64				533.28
	133.32				99.99
	199.98
	133.32				633.27
	199.98				299.97
	199.98				1133.22
	199.98				233.31
	166.65				433.29
	166.65				499.95
	266.64				466.62
	166.65				333.3
	466.62				433.29
	233.31				499.95
	433.29				399.96
	166.65				766.59
	299.97				166.65
	133.32				766.59
	133.32				199.98
	399.96				433.29
	166.65				299.97
					699.93
	299.97				433.29
	199.98				566.61
	199.98
	266.64
	233.31
	199.98
	366.63
	266.64
	399.96
	199.98				466.62
	133.32				433.29
	133.32				566.61
	199.98				233.31
	199.98				799.92
	299.97				633.27
	133.32				1266.54
	166.65				1599.84
	233.31				733.26
	99.99				666.6
	299.97				366.63
	133.32				1033.23
	266.64				666.6
	266.64				299.97
	166.65				899.91
	199.98				999.9
	299.97				266.64
	366.63				333.3
	166.65				333.3
	233.31				366.63
	199.98				299.97
	233.31				466.62
	199.98				966.57
	299.97				1766.49
	233.31				1166.55
	333.3				433.29
	266.64				399.96
	233.31				1299.87
	199.98				599.94
	199.98				599.94
	333.3				866.58
	133.32				333.3
	399.96				866.58
	233.31				333.3
	199.98				866.58
	133.32				799.92
	99.99				1833.15
	199.98				433.29
	399.96				466.62
	166.65				533.28
	133.32				666.6
	199.98				199.98
	333.3				533.28
	133.32				666.6
	266.64				199.98
	133.32				533.28
	133.32				666.6
	166.65				699.93
	433.29				499.95
	299.97				433.29
	166.65				399.96
	233.31				299.97
	166.65				366.63
	266.64				599.94
	266.64				466.62
	199.98				599.94
	266.64				299.97
	266.64				566.61
	266.64				1033.23
	166.65				499.95
	366.63				433.29
	266.64
	199.98
	299.97
	333.3
	333.3
	233.31
	266.64
	266.64

## Sheet: Fig 4C
Raw data of blink frequencies (Hz) for normal (Gaussian) distribution (cave, X (µ=1.96, σ²=0.476); reef flat, X (µ=3,33, σ²=1.278); avoidance, X (µ=3.97, σ²=3.062)).
	Cave	Reef	Avoidance
Hz	2.7548	2.7548	3.367
	2.331	3.0303	3.0303
	1.8939	3.367	1.6835
	1.7825	3.367	2.5253
	0.8418	1.6835	3.7879
	1.2626	3.367	3.0303
	2.7548	3.0303	3.0303
	2.331	3.0303	3.7879
	2.5253	2.7548	2.7548
	2.7548	4.329	0.819
	2.331	5.0505	5.0505
	2.7548	3.367	4.329
	2.331	3.0303	6.0606
	2.1645	2.7548	6.0606
	2.331	3.367	6.0606
	2.5253	3.0303	1.5152
	2.5253	3.367	3.7879
	2.1645	1.7825	5.0505
	2.1645	3.7879	4.329
	1.443	3.0303	4.329
	1.0823	2.5253	5.0505
	1.5152	2.331	2.0202
	1.5152	3.7879	3.367
	1.3774	2.331	6.0606
	2.1645	2.5253	6.0606
	2.0202	2.5253	7.5758
	2.331	3.367	5.0505
	3.0303	2.0202	6.0606
	2.331	2.7548	4.329
	1.3774	3.7879	3.0303
	1.5949	1.8939	3.367
	3.367	3.0303	3.7879
	2.7548	2.7548	2.7548
	3.367	2.1645	4.329
	2.5253	2.7548	2.0202
	0.7974	3.0303	3.7879
	1.8939	3.7879	6.0606
	2.0202	3.367	2.7548
	2.7548	1.6835	2.0202
	3.7879	3.0303	10.101
	2.0202	3.7879	5.0505
	1.8939	3.0303	5.0505
	2.331	3.367	5.0505
	1.5152	2.7548	6.0606
	1.2626	2.7548	2.7548
	1.5949	3.7879	2.331
	1.5152	1.8939	1.5949
	2.5253	4.329	4.329
	3.0303	3.7879	2.5253
	3.0303	3.7879	4.329
	2.0202	2.7548	3.7879
	1.443	3.0303	2.331
	0.8913	3.7879	3.7879
	1.6835	4.329	4.329
	2.0202	3.367	3.0303
	0.7047	5.0505	5.0505
	3.0303	5.0505	5.0505
	1.5152	5.0505	1.5949
	1.5152	4.329	7.5758
	2.331	1.5152	10.101
	2.5253	3.0303	3.7879
	1.3175	2.0202	3.0303
	1.8939	3.0303	5.0505
	1.8939	3.7879	3.7879
	2.1645	3.367	6.0606
	1.1223	4.329	3.367
	2.0202	3.367	7.5758
	2.0202	4.329	4.329
	2.7548	3.0303	3.7879
	1.3175	4.329	3.0303
	1.3774	2.331	2.5253
	2.1645	3.7879	3.7879
	2.7548	2.7548	3.7879
	2.5253	3.367	5.0505
	2.331	3.0303	7.5758
	3.367	2.7548	7.5758
	2.0202	2.7548	10.101
	3.0303	2.7548	4.329
	2.0202	3.0303	4.329
	1.7825	2.7548	1.8939
	1.8939	2.5253	2.7548
	2.1645	3.367	3.0303
	1.8939	4.329	3.0303
	3.367	5.0505	5.0505
	2.331	2.5253	3.0303
	1.7825	3.367	4.329
	2.5253	3.0303	3.7879
	1.2626	2.1645	2.7548
	1.2121	2.5253	3.367
	0.4392	1.8939	3.7879
	1.5949	6.0606	2.5253
	1.7825	3.0303	4.329
	3.0303	3.0303	6.0606
	3.367	7.5758	3.7879
	2.1645	6.0606	6.0606
	2.0202	1.3175	3.367
	2.7548	2.5253	4.329
	1.1655	1.8939	2.5253
	2.331	1.6835	7.5758
	1.8939	2.7548	1.8939
	2.7548	2.1645	4.329
	2.7548	3.0303	3.0303
	3.367	3.367	2.7548
	2.331	3.367	5.0505
	1.3774	2.5253	6.0606
	1.7825	3.0303	7.5758
	2.0202	3.367	3.7879
	1.6835	2.331	2.7548
	2.331	3.367	1.6835
	2.7548	5.0505	3.7879
	1.6835	6.0606	4.329
	2.1645	3.7879	5.0505
	2.0202	3.7879	1.6835
	1.5949	4.329	10.101
	2.5253	3.367	7.5758
	0.9183	3.367	3.7879
	2.0202	3.7879	2.7548
	1.3774	2.5253	5.0505
	1.3774	2.331	2.5253
	1.3774	3.0303	6.0606
	2.1645	5.0505	3.367
	1.2626	3.7879	10.101
	2.5253	6.0606	3.0303
	1.7825	5.0505	1.5152
	1.3175	2.7548	3.0303
	1.7825	3.7879	6.0606
	1.1655	3.0303	15.1515
	1.5949	1.7825	3.7879
	2.331	1.8939	6.0606
	1.8939	2.5253	6.0606
	3.0303	3.0303	4.329
	2.0202	1.8939	4.329
	3.0303	2.1645	2.1645
	2.1645	3.7879	2.1645
	2.5253	3.367	3.0303
	2.331	3.7879	6.0606
	2.7548	1.443	3.0303
	1.8939	2.5253	3.0303
	1.8939	2.5253	3.367
	1.8939	3.7879	3.0303
	0.6734	4.329	5.0505
	1.7825	7.5758	4.329
	1.6835	6.0606	3.0303
	1.8939	1.7825	2.331
	2.1645	3.367	3.7879
	1.8939	4.329	5.0505
	2.1645	3.7879	3.367
	1.443	4.329	4.329
	2.0202	5.0505	2.1645
	2.331	3.0303	1.6835
	3.0303	3.0303	3.367
	1.7825	3.7879	3.367
	2.5253	4.329	3.0303
	2.331	3.7879	3.7879
	2.331	4.329	2.1645
	2.0202	3.367	2.331
	2.7548	3.7879	2.331
	2.5253	1.5949	3.367
	1.5949	2.5253	2.7548
	2.331	2.331	4.329
	2.1645	3.367	6.0606
	1.5949	3.367	3.7879
	2.0202	2.7548	3.7879
	2.1645	3.7879	5.0505
	2.5253	2.5253	5.0505
	2.331	1.443	3.367
	2.7548	1.5949	5.0505
	1.6835	2.5253	2.0202
	2.331	2.5253	2.331
	2.5253	3.0303	10.101
	2.7548	3.367	7.5758
	2.331	3.0303	2.5253
	1.7825	3.7879	2.331
	2.331	3.7879	3.7879
	1.6835	3.367	3.367
	2.7548	3.367	4.329
	3.0303	3.367	6.0606
	3.0303	3.7879	1.2626
	2.7548	3.7879	2.1645
	2.1645	3.7879	3.367
	2.331	3.7879	1.3774
	2.5253	3.7879	2.7548
	2.1645	1.8939	3.7879
	0.819	1.8939	10.101
	0.819	2.5253	2.1645
	1.8939	3.0303	5.0505
	1.5949	3.367	7.5758
	1.7825	3.0303	1.3774
	2.0202	4.329	5.0505
	2.1645	2.331	1.8939
	1.8939	2.7548	2.7548
	2.5253	2.5253	3.7879
	2.7548	3.7879	2.5253
	2.1645	2.7548	6.0606
	3.0303	3.0303	3.367
	2.5253	3.7879	3.7879
	2.5253	2.1645	5.0505
	2.331	2.7548	3.7879
	2.5253	3.7879	2.5253
	2.331	4.329	6.0606
	2.0202	3.367	3.367
	2.331	3.367	5.0505
	2.0202	6.0606	6.0606
	2.1645	3.7879	3.367
	2.331	4.329	2.331
	2.5253	4.329	6.0606
	2.5253	6.0606	1.1223
	1.443	6.0606	3.7879
	2.331	3.367	1.443
	1.8939	3.0303	2.331
	2.331	3.0303	2.5253
	1.6835	3.7879	3.7879
	2.1645	5.0505	2.5253
	2.1645	4.329	3.0303
	1.7825	4.329	2.0202
	2.0202	4.329	3.7879
	2.5253	6.0606	3.367
	1.8939	3.0303	1.6835
	2.7548	3.367	3.0303
	2.1645	2.7548	1.5152
	2.0202	3.7879	3.7879
	2.1645	2.7548	3.367
	2.0202	4.329	3.367
	2.5253	4.329	2.5253
	3.0303	2.7548	2.1645
	3.0303	2.7548	7.5758
	2.5253	3.7879	3.367
	2.1645	4.329	3.367
	2.331	2.7548	3.367
	3.0303	3.7879	6.0606
	2.7548	2.331	5.0505
	2.331	3.367	3.0303
	2.7548	3.0303	3.0303
	2.7548	2.7548	6.0606
	3.0303	5.0505	3.0303
	2.1645	2.7548	0.9775
	2.7548	3.367	3.0303
	1.6835	3.367	4.329
	3.367	3.7879	5.0505
	2.331	1.443	3.7879
	2.331	3.7879	2.331
	3.7879	3.367	1.8939
	2.5253	3.7879	1.5949
	1.6835	2.0202	3.367
	1.8939	3.367	3.367
	1.443	3.7879	5.0505
	2.5253	2.5253	3.367
	2.7548	1.8939	2.331
	1.6835	5.0505	3.0303
	3.367	7.5758	1.7825
	2.0202	3.7879	3.367
	2.0202	5.0505	4.329
	1.6835	4.329	1.6835
	2.1645	3.7879	2.5253
	2.7548	3.367	2.331
	2.331	2.7548	3.7879
	3.0303	3.0303	3.7879
	1.6835	2.7548	2.7548
	2.7548	3.7879	3.367
	1.8939	3.7879	3.7879
	2.331	2.7548	2.5253
	3.7879	3.367	7.5758
	1.7825	5.0505	2.331
	1.6835	1.3774	2.7548
	1.8939	4.329	4.329
	2.331	5.0505	5.0505
	1.8939	4.329	3.0303
	1.6835	4.329	3.0303
	2.0202	3.0303	3.7879
	1.5152	5.0505	3.7879
	2.331	3.367	4.329
	3.7879	4.329	5.0505
	2.0202	4.329	4.329
	2.0202	2.7548	6.0606
	2.0202	3.367	5.0505
	3.367	2.7548	5.0505
	2.331	2.1645	2.7548
	2.7548	3.367	7.5758
	2.5253	6.0606	6.0606
	0.819	3.7879	6.0606
	2.7548	3.367	3.7879
	1.7825	2.7548	3.7879
	1.6835	2.5253	4.329
	2.1645	3.367	3.7879
	2.331	3.0303	3.0303
	2.7548	3.367	3.7879
	2.5253	3.7879	3.0303
	2.7548	3.367	2.331
	2.5253	3.7879	5.0505
	2.1645	5.0505	2.5253
	2.331	4.329	4.329
	2.7548	3.7879	3.367
	2.5253	4.329	3.7879
	3.0303	3.7879	3.367
	2.1645	3.7879	3.7879
	1.0823	3.367	3.367
	2.7548	3.7879	2.5253
	1.443	3.0303	2.7548
	2.7548	6.0606	3.367
	3.367	2.7548	3.7879
	2.5253	3.0303	4.329
	2.1645	3.367	5.0505
	1.3774	3.7879	4.329
	3.367	3.367	5.0505
	2.5253	3.0303	3.367
	2.331	3.367	3.367
	2.331	3.7879	5.0505
	2.0202	3.7879	6.0606
	3.0303	3.367	7.5758
	1.3175	3.7879	3.367
	3.7879	3.7879	4.329
	1.5152	3.7879	3.367
	1.3774	3.0303	2.0202
	2.5253	2.7548	3.0303
	1.7825	3.7879	2.331
	2.7548	2.5253	6.0606
	2.7548	3.7879	3.367
	3.7879	3.0303	3.367
	3.7879	3.0303	3.367
	2.0202	3.367	2.7548
	1.5152	3.7879	3.367
	1.6835	3.7879	6.0606
	0.7974	4.329	2.7548
	2.7548	3.367	3.7879
	2.7548	3.0303	2.7548
	1.2121	3.7879	2.0202
	1.7825	3.367	4.329
	2.0202	3.7879	3.7879
	4.329	3.7879	6.0606
	1.5152	2.331	5.0505
	3.367	2.331	3.0303
	1.8939	3.7879	2.0202
	1.0823	2.1645	3.0303
	2.7548	1.3774	7.5758
	1.7825	4.329	2.1645
	2.331	3.0303	3.7879
	1.8939	2.7548	2.7548
	0.7047	2.5253	6.0606
	1.2626	2.331	3.0303
	1.7825	3.0303	3.7879
	0.8658	4.329	3.0303
	2.0202	2.7548	3.0303
	1.2626	2.5253	2.7548
	2.7548	2.5253	1.8939
	2.5253	5.0505	3.367
	2.7548	3.367	3.367
	1.8939	3.367	4.329
	1.6835	5.0505	3.0303
	2.1645	2.7548	3.0303
	2.7548	1.5949	5.0505
	2.0202	2.1645	3.0303
	1.443	4.329	4.329
	2.331	4.329	3.367
	1.8939	1.6835	4.329
	2.0202	4.329	5.0505
	2.1645	1.7825	4.329
	1.5949	2.1645	4.329
	2.331	1.8939	4.329
	2.5253	2.0202	4.329
	0.9183	2.5253	3.0303
	1.5949	2.5253	5.0505
	2.0202	3.367	3.7879
	2.7548	2.1645	3.367
	2.5253	3.367	3.7879
	2.7548	1.5152	5.0505
	2.331	2.5253	2.1645
	3.367	1.2626	6.0606
	1.1223	2.1645	2.331
	2.1645	6.0606	3.7879
	2.5253	2.331	3.7879
	2.5253	2.1645	2.1645
	2.7548	1.443	6.0606
	2.0202	2.331	6.0606
	2.1645	2.1645	2.0202
	2.1645	3.7879	2.0202
	1.8939	2.7548	4.329
	2.1645	3.0303	4.329
	2.1645	3.7879	4.329
	1.8939	2.5253	3.7879
	1.8939	2.5253	5.0505
	2.0202	2.1645	3.7879
	2.5253	2.0202	2.7548
	2.1645	3.7879	4.329
	1.7825	2.5253	5.0505
	1.6835	3.367	1.2626
	2.331	2.1645	1.8939
	1.5949	2.0202	1.6835
	1.8939	3.7879	7.5758
	2.0202	2.7548	6.0606
	1.1223	2.331	3.7879
	1.5949	2.1645	2.1645
	1.3774	1.8939	3.0303
	1.5152	1.6835	3.7879
	1.0823	2.5253	3.7879
	1.8939	2.331	2.0202
	1.2626	2.1645	4.329
	2.331	3.0303	2.1645
	3.0303	2.7548	3.367
	3.367	2.5253	5.0505
	2.5253	3.0303	6.0606
	1.8939	3.7879	3.0303
	2.1645	2.5253	6.0606
	2.0202	7.5758	3.0303
	1.2626	3.0303	3.7879
	1.1655	3.367	5.0505
	2.0202	3.367	1.8939
	4.329	5.0505	2.0202
	1.7825	2.5253	5.0505
	1.8939	5.0505	4.329
	1.8939	3.367	5.0505
	1.7825	3.367	3.367
	1.8939	2.5253	5.0505
	2.1645	2.0202	1.2626
	2.331	6.0606	5.0505
	2.1645	3.0303	2.1645
	1.7825	2.0202	2.7548
	2.0202	2.1645	2.331
	1.443	3.367	4.329
	1.443	5.0505	3.7879
	1.2626	7.5758	4.329
	1.6835	2.0202	5.0505
	0.3405	3.7879	4.329
	1.8939	3.7879	5.0505
	0.303	5.0505	3.7879
	1.2121	3.0303	3.367
	2.331	5.0505	4.329
	2.0202	2.5253	1.5152
	3.0303	2.331	5.0505
	2.1645	2.331	2.7548
	1.6835	2.331	3.367
	1.5152	1.443	2.0202
	2.331	5.0505	4.329
	0.5316	2.1645	1.2121
	0.7391	3.367	1.7825
	1.0823	2.7548	3.367
	0.5051	3.0303	4.329
	1.3175	10.101	5.0505
	2.0202	2.7548	4.329
	1.8939	1.6835	0.6061
	1.5949	4.329	6.0606
	1.5949	3.0303	3.7879
	2.5253	2.7548	5.0505
	2.5253	2.331	2.0202
	2.1645	2.1645	5.0505
	1.3774		5.0505
	1.1223		2.331
	2.0202		3.7879
	2.1645		1.8939
	1.5949		2.5253
	1.8939		1.3175
	2.0202		2.7548
	2.0202		3.0303
	2.1645		2.5253
	0.5942		5.0505
	1.3774		7.5758
	1.1223		3.0303
	0.8913		6.0606
	1.1223		4.329
	1.3774		5.0505
	1.3774		3.7879
	0.9775		3.7879
	2.0202		7.5758
	2.1645		10.101
	0.819		4.329
	1.2121		7.5758
	1.7825		5.0505
	1.0101		7.5758
	1.3774		3.367
	1.443		5.0505
	1.8939		6.0606
	1.7825		6.0606
	0.9183		5.0505
	2.5253		5.0505
	2.5253		3.7879
	1.5949		4.329
	2.5253		6.0606
	1.8939		5.0505
	3.0303		3.7879
	2.5253
	2.7548
	3.0303
	2.5253
	1.7825
	2.0202
	1.2626
	1.5949
	1.1655
	2.1645
	1.7825
	1.2121
	2.5253
	2.7548
	2.5253
	0.6734
	1.1223
	0.9183
	1.5949
	2.5253
	2.331
	1.1655
	1.1223
	1.3175
	2.5253
	2.1645
	3.0303
	2.5253
	2.1645
	1.6835
	1.3774
	1.2121
	0.6887
	0.7576
	1.1223
	1.443
	1.6835
	1.6835
	1.443
	1.7825
	1.8939
	1.0449
	1.3175
	0.947
	0.7974
	1.7825
	2.5253
	2.7548
	0.9775
	2.0202
	2.0202
	1.7825
	1.5949
	3.367
	1.2121
	1.6835
	0.9183
	1.7825
	1.443
	3.0303
	2.5253
	0.8913
	1.6835
	1.8939
	0.777
	1.7825
	1.443
	1.5152
	1.6835
	1.2626
	1.443
	0.8418
	1.443
	1.2626
	1.7825
	0.8913
	1.5949
	0.777
	1.7825
	1.5152
	1.443
	1.5949
	1.3175
	3.0303
	1.0823
	1.5152
	1.3774
	2.0202
	1.8939
	2.331
	1.8939
	2.0202
	2.0202
	1.7825
	1.8939
	1.6835
	3.0303
	2.331
	1.5949
	2.0202
	1.6835
	0.6588
	2.1645
	1.6835
	2.0202
	1.8939
	3.7879
	1.5152
	1.6835
	2.331
	2.331
	1.3774
	1.7825
	1.443
	2.7548
	2.0202
	2.331
	5.0505
	2.1645
	1.5949
	1.6835
	1.6835
	2.0202
	3.367
	1.5949
	1.3774
	2.7548
	2.0202
	4.329
	2.7548
	0.7974
	1.7825
	0.6734
	2.1645
	2.0202
	2.0202
	2.0202
	2.0202
	2.331
	2.7548
	1.3175
	1.8939
	2.1645
	2.0202
	1.7825
	2.0202
	1.5949
	1.8939
	1.7825
	1.2626
	4.329
	1.3175
	2.0202
	0.7576
	2.331
	1.6835
	1.5152
	1.3774
	2.0202
	1.1223
	1.3774
	1.2121
	1.0823
	2.1645
	1.1223
	3.0303
	1.2121
	2.1645
	1.3774
	1.3175
	1.5152
	1.7825
	1.443
	2.331
	1.0101
	1.0823
	0.7215
	0.5718
	1.0449
	1.3175
	1.5152
	0.8658
	1.0823
	1.7825
	0.947
	0.8418
	1.7825
	1.443
	2.0202
	1.6835
	2.0202
	1.443
	0.8658
	0.4888
	0.7215
	1.3175
	1.5152
	0.6588
	1.2626
	1.2626
	0.8418
	2.1645
	0.7974
	1.7825
	0.947
	1.0823
	0.5225
	1.5949
	1.1655
	1.443
	1.2626
	2.5253
	1.1655
	1.2626
	2.1645
	1.5152
	1.2626
	1.1655
	1.0823
	1.3774
	1.7825
	1.8939
	1.8939
	1.1655
	1.3774
	1.2626
	1.7825
	1.2121
	0.777
	1.5152
	1.2626

[truncated: 6 more sheets: Fig 4D, Fig S1 A2, Fig S1 B, Fig S2 A, Fig S2 B, Fig S3 B]
